# Supplementary material for: Bis(benzyl­aminium) 4,5-dichloro­benzene-1,2-dicarboxyl­ate monohydrate
Source: Acta Crystallogr Sect E Struct Rep Online. 2012 May 31;68(Pt 6):o1928. doi: 10.1107/S1600536812023458 (PMC3379483; doi:10.1107/S1600536812023458)
Supplement: Supplementary file 1 [file e-68-o1928-sup1.cif]

##############################################################################
#                                                                            #
# This CIF contains the data in a paper accepted for publication in          #
# Acta Crystallographica Section E. It conforms to the requirements of       #
# Notes for Authors for Acta Crystallographica Section E, and has been       #
# peer reviewed under the auspices of the IUCr Commission on Journals.       #
#                                                                            #
# Full details of the Crystallographic Information File format               #
# are given in the paper "The Crystallographic Information File (CIF):       #
# a New Standard Archive File for Crystallography" by S. R. Hall, F. H.      #
# Allen and I. D. Brown [Acta Cryst. (1991), A47, 655-685].                  #
#                                                                            #
# The current version of the core CIF dictionary is obtainable from          #
# ftp://ftp.iucr.org/pub/cif_core.dic.                                       #
#                                                                            #
# Software is freely available for graphical display of the structure(s)     #
# in this CIF. For information consult the CIF software page                 #
# http://www.iucr.org/resources/cif/software.                                #
#                                                                            #
# This file may be used for bona fide research purposes within the           #
# scientific community so long as proper attribution is given to the journal # 
# article from which it was obtained.                                        #
#                                                                            #
##############################################################################
data_global
_audit_creation_method     'SHELXL97 (Sheldrick, 2008)'
_journal_date_recd_electronic     2012-05-21
_journal_date_accepted     2012-05-22
_journal_name_full     'Acta Crystallographica, Section E'
_journal_year     2012
_journal_volume     68
_journal_issue      6
_journal_page_first     o1928
_journal_page_last     o1928
_journal_paper_category     QO
_journal_paper_doi     10.1107/S1600536812023458
_journal_coeditor_code     WN2476
_publ_contact_author_name     'Dr Graham Smith'
_publ_contact_author_address
;
    Science and Engineering Faculty
    Queensland University of Technology
    GPO Box 2434, BRISBANE 4001, Australia
;
_publ_contact_author_email     ' g.smith@qut.edu.au '
_publ_contact_author_fax     ' 61 7 3864 1804 '
_publ_contact_author_phone     ' 61 7 3300 2667 '
_publ_section_title
;
Bis(benzylaminium) 4,5-dichlorobenzene-1,2-dicarboxylate monohydrate
;
loop_
    _publ_author_name
    _publ_author_address
    'Smith, Graham'
;
 Science and Engineering Faculty
 Queensland University of Technology
 GPO Box 2434, Brisbane, Queensland 4001, Australia
;
    ' Wermuth, Urs D.'
;
Science and Engineering Faculty
 Queensland University of Technology
 GPO Box 2434, Brisbane, Queensland 4001, Australia
;
data_I
_audit_creation_method     SHELXL97
_chemical_name_systematic
;
Bis(benzylaminium) 4,5-dichlorobenzene-1,2-dicarboxylate monohydrate
;
_chemical_name_common     'bis(benzylaminium) 4,5-dichlorophthalate monohydrate'
_chemical_formula_moiety     '2(C7 H10 N +), C8 H2 Cl2 O4 2-, H2 O'
_chemical_formula_sum     'C22 H24 Cl2 N2 O5'
_chemical_formula_iupac     '2C7 H10 N +, C8 H2 Cl2 O4 2-, H2 O'
_chemical_formula_weight     467.33
_chemical_melting_point     ?
_symmetry_cell_setting     monoclinic
_symmetry_space_group_name_H-M     'P 21/c'
_symmetry_space_group_name_Hall     '-P 2ybc'
loop_
    _symmetry_equiv_pos_as_xyz
    'x, y, z'
    '-x, y+1/2, -z+1/2'
    '-x, -y, -z'
    'x, -y+1/2, z+1/2'
_cell_length_a     17.3005(16)
_cell_length_b     10.0084(7)
_cell_length_c     13.6990(12)
_cell_angle_alpha     90.00
_cell_angle_beta     112.641(11)
_cell_angle_gamma     90.00
_cell_volume     2189.2(4)
_cell_formula_units_Z     4
_cell_measurement_reflns_used     6279
_cell_measurement_theta_min     3.17
_cell_measurement_theta_max     28.69
_cell_measurement_temperature     200(2)
_exptl_crystal_description     'plate'
_exptl_crystal_colour     colourless
_exptl_crystal_size_max     0.33
_exptl_crystal_size_mid     0.22
_exptl_crystal_size_min     0.12
_exptl_crystal_density_diffrn     1.418
_exptl_crystal_density_meas     ?
_exptl_crystal_density_method     'not measured'
_exptl_crystal_F_000     976
_exptl_absorpt_coefficient_mu     0.334
_exptl_absorpt_correction_type     multi-scan
_exptl_absorpt_process_details     '(CrysAlis PRO; Oxford Diffraction, 2010)'
_exptl_absorpt_correction_T_min     0.86
_exptl_absorpt_correction_T_max     0.98
_exptl_special_details
;
;
_diffrn_ambient_temperature     200(2)
_diffrn_radiation_type     MoK\a
_diffrn_radiation_wavelength     0.71073
_diffrn_radiation_source     'Enhance (Mo) X-ray source'
_diffrn_radiation_monochromator     graphite
_diffrn_measurement_device_type     'Oxford Diffraction Gemini-S CCD-detector'
_diffrn_measurement_method     '\w scans'
_diffrn_detector_area_resol_mean     16.077
_diffrn_reflns_number     12311
_diffrn_reflns_av_R_equivalents     0.0453
_diffrn_reflns_av_sigmaI/netI     0.0384
_diffrn_reflns_theta_min     3.18
_diffrn_reflns_theta_max     25.00
_diffrn_reflns_theta_full     25.00
_diffrn_measured_fraction_theta_max     0.998
_diffrn_measured_fraction_theta_full     0.998
_diffrn_reflns_limit_h_min     -20
_diffrn_reflns_limit_h_max     20
_diffrn_reflns_limit_k_min     -11
_diffrn_reflns_limit_k_max     11
_diffrn_reflns_limit_l_min     -16
_diffrn_reflns_limit_l_max     16
_diffrn_standards_number     0
_diffrn_standards_interval_count     .
_diffrn_standards_interval_time     .
_diffrn_standards_decay_%     ?
_refine_special_details
;
Refinement of <i>F</i>^2^ against ALL reflections. The weighted <i>R</i>-factor
<i>wR</i> and goodness of fit <i>S</i> are based on <i>F</i>^2^, conventional
<i>R</i>-factors <i>R</i> are based on <i>F</i>, with <i>F</i> set to zero for
negative <i>F</i>^2^. The threshold expression of <i>F</i>^2^ >
\s(<i>F</i>^2^) is used only for calculating <i>R</i>-factors(gt) <i>etc</i>.
and is not relevant to the choice of reflections for refinement.
<i>R</i>-factors based on <i>F</i>^2^ are statistically about twice as large
as those based on <i>F</i>, and <i>R</i>- factors based on ALL data will be
even larger.
;
_reflns_number_total     3842
_reflns_number_gt     3019
_reflns_threshold_expression     I>2\s(I)
_refine_ls_structure_factor_coef     Fsqd
_refine_ls_matrix_type     full
_refine_ls_R_factor_all     0.0869
_refine_ls_R_factor_gt     0.0680
_refine_ls_wR_factor_gt     0.1808
_refine_ls_wR_factor_ref     0.1889
_refine_ls_goodness_of_fit_ref     1.190
_refine_ls_restrained_S_all     1.190
_refine_ls_number_reflns     3842
_refine_ls_number_parameters     312
_refine_ls_number_restraints     0
_refine_ls_hydrogen_treatment     constr
_refine_ls_weighting_scheme     calc
_refine_ls_weighting_details
         'calc w=1/[\s^2^(Fo^2^)+(0.0794P)^2^+3.4869P] where P=(Fo^2^+2Fc^2^)/3'
_atom_sites_solution_hydrogens     geom
_atom_sites_solution_primary     direct
_atom_sites_solution_secondary     difmap
_refine_ls_shift/su_max     0.001
_refine_ls_shift/su_mean     0.000
_refine_diff_density_max     0.793
_refine_diff_density_min     -0.374
_refine_ls_extinction_method     none
_refine_ls_extinction_coef     ?
loop_
    _atom_type_symbol
    _atom_type_description
    _atom_type_scat_dispersion_real
    _atom_type_scat_dispersion_imag
    _atom_type_scat_source
    'C' 'C' 0.0033 0.0016
                         'International Tables Vol C Tables 4.2.6.8 and 6.1.1.4'
    'H' 'H' 0.0000 0.0000
                         'International Tables Vol C Tables 4.2.6.8 and 6.1.1.4'
    'N' 'N' 0.0061 0.0033
                         'International Tables Vol C Tables 4.2.6.8 and 6.1.1.4'
    'O' 'O' 0.0106 0.0060
                         'International Tables Vol C Tables 4.2.6.8 and 6.1.1.4'
    'Cl' 'Cl' 0.1484 0.1585
                         'International Tables Vol C Tables 4.2.6.8 and 6.1.1.4'
_computing_data_collection     'CrysAlis PRO (Oxford Diffraction, 2010)'
_computing_cell_refinement     'CrysAlis PRO (Oxford Diffraction, 2010)'
_computing_data_reduction     'CrysAlis PRO (Oxford Diffraction, 2010)'
_computing_structure_solution     'SHELXS97 (Sheldrick, 2008)'
_computing_structure_refinement
                      'SHELXL97 (Sheldrick, 2008) within WinGX (Farrugia, 1999)'
_computing_molecular_graphics     'PLATON (Spek, 2009)'
_computing_publication_material     'PLATON (Spek, 2009)'
loop_
    _atom_site_type_symbol
    _atom_site_label
    _atom_site_fract_x
    _atom_site_fract_y
    _atom_site_fract_z
    _atom_site_U_iso_or_equiv
    _atom_site_thermal_displace_type
    _atom_site_calc_flag
    _atom_site_refinement_flags
    _atom_site_occupancy
    N N11A 0.4026(2) 0.4021(3) 0.0987(2) 0.0293(11) Uani . . 1.000
    C C1A 0.2474(3) 0.4407(4) 0.0233(3) 0.0307(11) Uani . . 1.000
    C C2A 0.1790(3) 0.5252(5) -0.0185(4) 0.0460(17) Uani . . 1.000
    C C3A 0.0984(3) 0.4801(6) -0.0447(4) 0.0571(19) Uani . . 1.000
    C C4A 0.0838(3) 0.3462(6) -0.0318(4) 0.0515(19) Uani . . 1.000
    C C5A 0.1508(3) 0.2619(5) 0.0077(4) 0.0443(16) Uani . . 1.000
    C C6A 0.2319(3) 0.3065(4) 0.0357(3) 0.0353(14) Uani . . 1.000
    C C11A 0.3333(3) 0.4980(4) 0.0506(3) 0.0322(12) Uani . . 1.000
    N N11B 0.5631(2) 0.4462(3) 0.4310(2) 0.0270(10) Uani . . 1.000
    C C1B 0.6924(3) 0.3655(4) 0.5777(3) 0.0295(11) Uani . . 1.000
    C C2B 0.7238(3) 0.3664(4) 0.6877(3) 0.0378(14) Uani . . 1.000
    C C3B 0.8081(3) 0.3812(5) 0.7454(4) 0.0446(16) Uani . . 1.000
    C C4B 0.8630(3) 0.3963(4) 0.6953(4) 0.0431(16) Uani . . 1.000
    C C5B 0.8322(3) 0.3971(5) 0.5861(4) 0.0443(17) Uani . . 1.000
    C C6B 0.7479(3) 0.3822(5) 0.5275(4) 0.0392(16) Uani . . 1.000
    C C11B 0.6004(3) 0.3454(4) 0.5161(3) 0.0329(12) Uani . . 1.000
    Cl Cl4 0.05397(7) 0.26123(11) 0.21573(9) 0.0404(4) Uani . . 1.000
    Cl Cl5 0.06311(7) -0.04167(12) 0.15221(10) 0.0496(4) Uani . . 1.000
    O O11 0.38460(19) -0.0979(3) 0.2378(2) 0.0332(9) Uani . . 1.000
    O O12 0.45046(18) 0.0453(3) 0.3688(2) 0.0394(10) Uani . . 1.000
    O O21 0.40882(18) 0.3398(3) 0.3058(2) 0.0353(9) Uani . . 1.000
    O O22 0.39728(17) 0.3096(3) 0.4609(2) 0.0285(8) Uani . . 1.000
    C C1 0.3039(2) 0.0669(4) 0.2786(3) 0.0243(11) Uani . . 1.000
    C C2 0.2997(2) 0.1997(4) 0.3108(3) 0.0232(11) Uani . . 1.000
    C C3 0.2221(2) 0.2560(4) 0.2924(3) 0.0259(11) Uani . . 1.000
    C C4 0.1492(2) 0.1842(4) 0.2424(3) 0.0283(12) Uani . . 1.000
    C C5 0.1534(3) 0.0524(4) 0.2126(3) 0.0302(12) Uani . . 1.000
    C C6 0.2302(3) -0.0051(4) 0.2304(3) 0.0293(12) Uani . . 1.000
    C C11 0.3866(3) 0.0005(4) 0.2974(3) 0.0278(12) Uani . . 1.000
    C C21 0.3755(2) 0.2872(4) 0.3636(3) 0.0240(11) Uani . . 1.000
    O O1W 0.5248(2) 0.1641(3) 0.2253(2) 0.0437(11) Uani . . 1.000
    H H2A 0.18780 0.61480 -0.02910 0.0550 Uiso calc R 1.000
    H H3A 0.05360 0.53930 -0.07100 0.0690 Uiso calc R 1.000
    H H4A 0.02950 0.31450 -0.04970 0.0620 Uiso calc R 1.000
    H H5A 0.14150 0.17180 0.01590 0.0530 Uiso calc R 1.000
    H H6A 0.27630 0.24680 0.06290 0.0420 Uiso calc R 1.000
    H H11A 0.40280 0.37170 0.15800 0.0350 Uiso . R 1.000
    H H12A 0.44980 0.44770 0.10900 0.0350 Uiso . R 1.000
    H H13A 0.40080 0.33970 0.05300 0.0350 Uiso . R 1.000
    H H14A 0.33700 0.53380 -0.01330 0.0390 Uiso calc R 1.000
    H H15A 0.34070 0.57180 0.09930 0.0390 Uiso calc R 1.000
    H H2B 0.68730 0.35690 0.72240 0.0450 Uiso calc R 1.000
    H H3B 0.82830 0.38090 0.81890 0.0540 Uiso calc R 1.000
    H H4B 0.92010 0.40590 0.73450 0.0520 Uiso calc R 1.000
    H H5B 0.86890 0.40780 0.55180 0.0530 Uiso calc R 1.000
    H H6B 0.72790 0.38340 0.45400 0.0470 Uiso calc R 1.000
    H H11B 0.58300 0.44510 0.38110 0.0320 Uiso . R 1.000
    H H12B 0.50500 0.42810 0.39110 0.0320 Uiso . R 1.000
    H H13B 0.57000 0.52010 0.45910 0.0320 Uiso . R 1.000
    H H14B 0.59160 0.25700 0.48470 0.0390 Uiso calc R 1.000
    H H15B 0.57160 0.34930 0.56430 0.0390 Uiso calc R 1.000
    H H3 0.21900 0.34330 0.31390 0.0310 Uiso calc R 1.000
    H H6 0.23260 -0.09300 0.20990 0.0350 Uiso calc R 1.000
    H H11W 0.55210 0.23660 0.23670 0.0650 Uiso . R 1.000
    H H12W 0.50510 0.15860 0.26570 0.0650 Uiso . R 1.000
loop_
    _atom_site_aniso_label
    _atom_site_aniso_U_11
    _atom_site_aniso_U_22
    _atom_site_aniso_U_33
    _atom_site_aniso_U_12
    _atom_site_aniso_U_13
    _atom_site_aniso_U_23
    N11A 0.037(2) 0.0257(18) 0.0298(17) -0.0037(15) 0.0179(15) -0.0026(14)
    C1A 0.040(2) 0.030(2) 0.0254(19) 0.0025(19) 0.0164(18) -0.0033(16)
    C2A 0.048(3) 0.036(3) 0.052(3) 0.008(2) 0.017(2) 0.002(2)
    C3A 0.040(3) 0.069(4) 0.058(3) 0.018(3) 0.014(2) -0.002(3)
    C4A 0.039(3) 0.079(4) 0.040(3) -0.008(3) 0.019(2) -0.004(3)
    C5A 0.045(3) 0.050(3) 0.041(2) -0.009(2) 0.020(2) 0.003(2)
    C6A 0.043(3) 0.036(2) 0.031(2) 0.002(2) 0.0188(19) 0.0054(18)
    C11A 0.041(2) 0.023(2) 0.033(2) 0.0014(18) 0.0148(18) -0.0012(17)
    N11B 0.0371(19) 0.0191(16) 0.0293(16) -0.0034(14) 0.0179(15) -0.0041(13)
    C1B 0.038(2) 0.0147(18) 0.041(2) 0.0021(17) 0.0210(19) 0.0040(16)
    C2B 0.045(3) 0.031(2) 0.042(2) 0.002(2) 0.022(2) 0.0070(19)
    C3B 0.049(3) 0.040(3) 0.041(2) 0.002(2) 0.013(2) 0.004(2)
    C4B 0.034(3) 0.027(2) 0.064(3) 0.0046(19) 0.014(2) -0.001(2)
    C5B 0.041(3) 0.039(3) 0.062(3) 0.004(2) 0.030(2) 0.003(2)
    C6B 0.042(3) 0.040(3) 0.041(2) 0.004(2) 0.022(2) 0.005(2)
    C11B 0.041(2) 0.021(2) 0.043(2) 0.0023(18) 0.023(2) 0.0063(17)
    Cl4 0.0307(6) 0.0397(6) 0.0530(7) 0.0075(5) 0.0185(5) 0.0053(5)
    Cl5 0.0350(6) 0.0422(7) 0.0676(8) -0.0120(5) 0.0155(6) -0.0114(6)
    O11 0.0445(18) 0.0204(14) 0.0431(16) 0.0051(13) 0.0262(14) -0.0038(12)
    O12 0.0333(17) 0.0378(17) 0.0430(17) 0.0084(14) 0.0103(14) -0.0079(14)
    O21 0.0378(17) 0.0388(17) 0.0327(15) -0.0107(14) 0.0173(13) 0.0040(13)
    O22 0.0405(16) 0.0210(14) 0.0276(14) -0.0035(12) 0.0171(12) -0.0039(11)
    C1 0.035(2) 0.0204(19) 0.0226(18) -0.0011(16) 0.0169(16) 0.0002(15)
    C2 0.031(2) 0.0222(19) 0.0221(17) 0.0015(16) 0.0164(16) 0.0029(15)
    C3 0.036(2) 0.0210(19) 0.0255(19) 0.0025(17) 0.0173(17) -0.0015(15)
    C4 0.030(2) 0.032(2) 0.029(2) 0.0059(18) 0.0180(17) 0.0040(17)
    C5 0.035(2) 0.025(2) 0.032(2) -0.0073(18) 0.0146(18) -0.0015(16)
    C6 0.038(2) 0.024(2) 0.031(2) -0.0005(18) 0.0189(18) -0.0018(16)
    C11 0.034(2) 0.023(2) 0.032(2) 0.0036(17) 0.0188(18) 0.0075(17)
    C21 0.029(2) 0.0151(18) 0.031(2) 0.0028(15) 0.0150(17) 0.0032(15)
    O1W 0.059(2) 0.0254(16) 0.0577(19) -0.0065(15) 0.0345(17) -0.0072(14)
_geom_special_details
;
Bond distances, angles <i>etc</i>. have been calculated using the rounded
fractional coordinates. All su's are estimated from the variances of the
(full) variance-covariance matrix. The cell e.s.d.'s are taken into account in
the estimation of distances, angles and torsion angles
;
loop_
    _geom_bond_atom_site_label_1
    _geom_bond_atom_site_label_2
    _geom_bond_site_symmetry_1
    _geom_bond_site_symmetry_2
    _geom_bond_distance
    _geom_bond_publ_flag
    Cl4 C4 . . 1.726(4) no
    Cl5 C5 . . 1.737(5) no
    O11 C11 . . 1.271(5) no
    O12 C11 . . 1.244(5) no
    O21 C21 . . 1.260(5) no
    O22 C21 . . 1.258(5) no
    O1W H11W . . 0.8500 no
    O1W H12W . . 0.7600 no
    N11A C11A . . 1.478(6) no
    N11A H13A . . 0.8800 no
    N11A H11A . . 0.8700 no
    N11A H12A . . 0.9000 no
    N11B C11B . . 1.488(5) no
    N11B H12B . . 0.9600 no
    N11B H13B . . 0.8200 no
    N11B H11B . . 0.8800 no
    C1A C6A . . 1.393(6) no
    C1A C2A . . 1.386(7) no
    C1A C11A . . 1.500(7) no
    C2A C3A . . 1.375(8) no
    C3A C4A . . 1.388(8) no
    C4A C5A . . 1.366(8) no
    C5A C6A . . 1.379(8) no
    C2A H2A . . 0.9300 no
    C3A H3A . . 0.9300 no
    C4A H4A . . 0.9300 no
    C5A H5A . . 0.9300 no
    C6A H6A . . 0.9300 no
    C11A H15A . . 0.9700 no
    C11A H14A . . 0.9700 no
    C1B C2B . . 1.391(5) no
    C1B C11B . . 1.501(7) no
    C1B C6B . . 1.390(7) no
    C2B C3B . . 1.373(7) no
    C3B C4B . . 1.378(8) no
    C4B C5B . . 1.381(7) no
    C5B C6B . . 1.376(8) no
    C2B H2B . . 0.9300 no
    C3B H3B . . 0.9300 no
    C4B H4B . . 0.9300 no
    C5B H5B . . 0.9300 no
    C6B H6B . . 0.9300 no
    C11B H15B . . 0.9700 no
    C11B H14B . . 0.9700 no
    C1 C11 . . 1.507(6) no
    C1 C2 . . 1.411(6) no
    C1 C6 . . 1.390(6) no
    C2 C21 . . 1.510(5) no
    C2 C3 . . 1.387(5) no
    C3 C4 . . 1.382(5) no
    C4 C5 . . 1.391(6) no
    C5 C6 . . 1.381(7) no
    C3 H3 . . 0.9300 no
    C6 H6 . . 0.9300 no
loop_
    _geom_angle_atom_site_label_1
    _geom_angle_atom_site_label_2
    _geom_angle_atom_site_label_3
    _geom_angle_site_symmetry_1
    _geom_angle_site_symmetry_2
    _geom_angle_site_symmetry_3
    _geom_angle
    _geom_angle_publ_flag
    H11W O1W H12W . . . 108.00 no
    C11A N11A H13A . . . 110.00 no
    C11A N11A H11A . . . 111.00 no
    H12A N11A H13A . . . 105.00 no
    H11A N11A H13A . . . 114.00 no
    H11A N11A H12A . . . 111.00 no
    C11A N11A H12A . . . 106.00 no
    C11B N11B H11B . . . 115.00 no
    H12B N11B H13B . . . 112.00 no
    C11B N11B H13B . . . 108.00 no
    H11B N11B H13B . . . 110.00 no
    C11B N11B H12B . . . 111.00 no
    H11B N11B H12B . . . 101.00 no
    C6A C1A C11A . . . 123.9(4) no
    C2A C1A C11A . . . 118.4(4) no
    C2A C1A C6A . . . 117.7(5) no
    C1A C2A C3A . . . 121.7(5) no
    C2A C3A C4A . . . 120.0(5) no
    C3A C4A C5A . . . 118.6(5) no
    C4A C5A C6A . . . 121.9(5) no
    C1A C6A C5A . . . 120.1(4) no
    N11A C11A C1A . . . 114.8(3) no
    C3A C2A H2A . . . 119.00 no
    C1A C2A H2A . . . 119.00 no
    C2A C3A H3A . . . 120.00 no
    C4A C3A H3A . . . 120.00 no
    C3A C4A H4A . . . 121.00 no
    C5A C4A H4A . . . 121.00 no
    C4A C5A H5A . . . 119.00 no
    C6A C5A H5A . . . 119.00 no
    C1A C6A H6A . . . 120.00 no
    C5A C6A H6A . . . 120.00 no
    H14A C11A H15A . . . 108.00 no
    N11A C11A H14A . . . 109.00 no
    N11A C11A H15A . . . 109.00 no
    C1A C11A H14A . . . 109.00 no
    C1A C11A H15A . . . 109.00 no
    C2B C1B C6B . . . 118.6(5) no
    C2B C1B C11B . . . 119.8(4) no
    C6B C1B C11B . . . 121.6(4) no
    C1B C2B C3B . . . 120.6(5) no
    C2B C3B C4B . . . 120.5(5) no
    C3B C4B C5B . . . 119.2(5) no
    C4B C5B C6B . . . 120.8(5) no
    C1B C6B C5B . . . 120.2(5) no
    N11B C11B C1B . . . 113.3(4) no
    C1B C2B H2B . . . 120.00 no
    C3B C2B H2B . . . 120.00 no
    C4B C3B H3B . . . 120.00 no
    C2B C3B H3B . . . 120.00 no
    C3B C4B H4B . . . 120.00 no
    C5B C4B H4B . . . 120.00 no
    C4B C5B H5B . . . 120.00 no
    C6B C5B H5B . . . 120.00 no
    C5B C6B H6B . . . 120.00 no
    C1B C6B H6B . . . 120.00 no
    N11B C11B H15B . . . 109.00 no
    C1B C11B H14B . . . 109.00 no
    C1B C11B H15B . . . 109.00 no
    H14B C11B H15B . . . 108.00 no
    N11B C11B H14B . . . 109.00 no
    C2 C1 C6 . . . 119.2(4) no
    C2 C1 C11 . . . 121.4(3) no
    C6 C1 C11 . . . 119.3(4) no
    C1 C2 C21 . . . 123.8(3) no
    C3 C2 C21 . . . 116.9(3) no
    C1 C2 C3 . . . 119.3(4) no
    C2 C3 C4 . . . 120.9(4) no
    Cl4 C4 C3 . . . 119.2(3) no
    Cl4 C4 C5 . . . 121.0(3) no
    C3 C4 C5 . . . 119.8(4) no
    Cl5 C5 C6 . . . 119.1(3) no
    C4 C5 C6 . . . 119.9(4) no
    Cl5 C5 C4 . . . 121.0(4) no
    C1 C6 C5 . . . 120.8(4) no
    O11 C11 C1 . . . 116.3(4) no
    O12 C11 C1 . . . 118.2(4) no
    O11 C11 O12 . . . 125.5(5) no
    O21 C21 C2 . . . 117.7(3) no
    O22 C21 C2 . . . 117.5(3) no
    O21 C21 O22 . . . 124.7(4) no
    C2 C3 H3 . . . 120.00 no
    C4 C3 H3 . . . 119.00 no
    C1 C6 H6 . . . 120.00 no
    C5 C6 H6 . . . 120.00 no
loop_
    _geom_torsion_atom_site_label_1
    _geom_torsion_atom_site_label_2
    _geom_torsion_atom_site_label_3
    _geom_torsion_atom_site_label_4
    _geom_torsion_site_symmetry_1
    _geom_torsion_site_symmetry_2
    _geom_torsion_site_symmetry_3
    _geom_torsion_site_symmetry_4
    _geom_torsion
    _geom_torsion_publ_flag
    C6A C1A C2A C3A . . . . 1.6(7) no
    C11A C1A C2A C3A . . . . -179.5(4) no
    C2A C1A C6A C5A . . . . -0.6(6) no
    C11A C1A C6A C5A . . . . -179.4(4) no
    C2A C1A C11A N11A . . . . 177.6(4) no
    C6A C1A C11A N11A . . . . -3.6(6) no
    C1A C2A C3A C4A . . . . -1.5(8) no
    C2A C3A C4A C5A . . . . 0.4(8) no
    C3A C4A C5A C6A . . . . 0.6(8) no
    C4A C5A C6A C1A . . . . -0.5(7) no
    C6B C1B C2B C3B . . . . -1.1(6) no
    C11B C1B C2B C3B . . . . 178.3(4) no
    C2B C1B C6B C5B . . . . 1.0(7) no
    C11B C1B C6B C5B . . . . -178.4(4) no
    C2B C1B C11B N11B . . . . 130.6(4) no
    C6B C1B C11B N11B . . . . -50.1(5) no
    C1B C2B C3B C4B . . . . 0.4(7) no
    C2B C3B C4B C5B . . . . 0.3(7) no
    C3B C4B C5B C6B . . . . -0.4(7) no
    C4B C5B C6B C1B . . . . -0.3(7) no
    C6 C1 C2 C3 . . . . -0.8(6) no
    C6 C1 C2 C21 . . . . -179.9(4) no
    C11 C1 C2 C3 . . . . -179.5(4) no
    C11 C1 C2 C21 . . . . 1.4(6) no
    C2 C1 C6 C5 . . . . 0.9(6) no
    C11 C1 C6 C5 . . . . 179.6(4) no
    C2 C1 C11 O11 . . . . -157.7(4) no
    C2 C1 C11 O12 . . . . 22.4(6) no
    C6 C1 C11 O11 . . . . 23.6(6) no
    C6 C1 C11 O12 . . . . -156.3(4) no
    C1 C2 C3 C4 . . . . -0.5(6) no
    C21 C2 C3 C4 . . . . 178.6(3) no
    C1 C2 C21 O21 . . . . 78.1(5) no
    C1 C2 C21 O22 . . . . -106.7(5) no
    C3 C2 C21 O21 . . . . -101.0(4) no
    C3 C2 C21 O22 . . . . 74.2(5) no
    C2 C3 C4 Cl4 . . . . -177.0(3) no
    C2 C3 C4 C5 . . . . 1.8(6) no
    Cl4 C4 C5 Cl5 . . . . -2.6(5) no
    Cl4 C4 C5 C6 . . . . 177.0(3) no
    C3 C4 C5 Cl5 . . . . 178.6(3) no
    C3 C4 C5 C6 . . . . -1.8(6) no
    Cl5 C5 C6 C1 . . . . -180.0(3) no
    C4 C5 C6 C1 . . . . 0.4(6) no
loop_
    _geom_hbond_atom_site_label_D
    _geom_hbond_atom_site_label_H
    _geom_hbond_atom_site_label_A
    _geom_hbond_site_symmetry_A
    _geom_hbond_distance_DH
    _geom_hbond_distance_HA
    _geom_hbond_distance_DA
    _geom_hbond_angle_DHA
    _geom_hbond_publ_flag
    N11A H11A O21 . 0.87 2.01 2.866(4) 168 yes
    N11A H12A O12 2_655 0.90 1.90 2.801(5) 180 yes
    N11A H13A O22 4_554 0.88 1.94 2.816(4) 175 yes
    N11B H11B O11 2_655 0.88 1.96 2.823(4) 167 yes
    N11B H12B O21 . 0.96 1.85 2.770(4) 160 yes
    N11B H13B O22 3_666 0.82 1.99 2.803(4) 172 yes
    O1W H11W O11 2_655 0.85 1.94 2.789(4) 179 yes
    O1W H12W O12 . 0.76 2.28 2.980(4) 154 yes
_iucr_refine_instructions_details
;
TITL gs10gs7_DCPABZA
CELL  0.71073  17.3005  10.0084  13.6990   90.000  112.641   90.000
ZERR     4.00   0.0016   0.0007   0.0012    0.000    0.011    0.000
LATT   1
SYMM  - X, 1/2 + Y, 1/2 - Z
SFAC  C    H    CL   N    O
UNIT  88   92   8    8    20
MERG   2
OMIT    -4.00  50.00
FMAP   2
PLAN   10
ACTA
BOND   $H
L.S.   5
WGHT    0.079400    3.486900
FVAR       4.12294
N11A  4    0.402609    0.402122    0.098719    11.00000    0.03708    0.02575 =
         0.02977   -0.00258    0.01787   -0.00372
AFIX   3
H11A  2    0.402809    0.371722    0.158019    11.00000   -1.20000
H12A  2    0.449809    0.447722    0.109019    11.00000   -1.20000
H13A  2    0.400809    0.339722    0.053019    11.00000   -1.20000
AFIX   0
C1A   1    0.247444    0.440688    0.023274    11.00000    0.03991    0.02987 =
         0.02544   -0.00331    0.01643    0.00249
C2A   1    0.178961    0.525240   -0.018489    11.00000    0.04841    0.03552 =
         0.05212    0.00205    0.01657    0.00836
AFIX  43
H2A   2    0.187787    0.614811   -0.029052    11.00000   -1.20000
AFIX   0
C3A   1    0.098356    0.480088   -0.044683    11.00000    0.04042    0.06875 =
         0.05832   -0.00172    0.01362    0.01810
AFIX  43
H3A   2    0.053649    0.539314   -0.071014    11.00000   -1.20000
AFIX   0
C4A   1    0.083755    0.346175   -0.031818    11.00000    0.03903    0.07879 =
         0.03980   -0.00419    0.01863   -0.00817
AFIX  43
H4A   2    0.029493    0.314475   -0.049690    11.00000   -1.20000
AFIX   0
C5A   1    0.150810    0.261888    0.007673    11.00000    0.04513    0.05024 =
         0.04070    0.00282    0.01990   -0.00931
AFIX  43
H5A   2    0.141472    0.171848    0.015898    11.00000   -1.20000
AFIX   0
C6A   1    0.231892    0.306467    0.035670    11.00000    0.04336    0.03600 =
         0.03087    0.00538    0.01882    0.00250
AFIX  43
H6A   2    0.276302    0.246840    0.062886    11.00000   -1.20000
AFIX   0
C11A  1    0.333317    0.497981    0.050616    11.00000    0.04121    0.02331 =
         0.03331   -0.00120    0.01478    0.00138
AFIX  23
H14A  2    0.336985    0.533781   -0.013263    11.00000   -1.20000
H15A  2    0.340693    0.571801    0.099271    11.00000   -1.20000
AFIX   0
N11B  4    0.563096    0.446179    0.430989    11.00000    0.03711    0.01910 =
         0.02927   -0.00411    0.01787   -0.00341
AFIX   3
H11B  2    0.582996    0.445079    0.381089    11.00000   -1.20000
H12B  2    0.504996    0.428079    0.391089    11.00000   -1.20000
H13B  2    0.569996    0.520079    0.459089    11.00000   -1.20000
AFIX   0
C1B   1    0.692381    0.365530    0.577660    11.00000    0.03780    0.01473 =
         0.04121    0.00404    0.02100    0.00209
C2B   1    0.723762    0.366424    0.687671    11.00000    0.04506    0.03138 =
         0.04236    0.00701    0.02245    0.00219
AFIX  43
H2B   2    0.687307    0.356945    0.722440    11.00000   -1.20000
AFIX   0
C3B   1    0.808101    0.381179    0.745422    11.00000    0.04859    0.04048 =
         0.04110    0.00450    0.01268    0.00207
AFIX  43
H3B   2    0.828281    0.380938    0.818916    11.00000   -1.20000
AFIX   0
C4B   1    0.863047    0.396337    0.695311    11.00000    0.03445    0.02731 =
         0.06438   -0.00147    0.01416    0.00458
AFIX  43
H4B   2    0.920141    0.405936    0.734520    11.00000   -1.20000
AFIX   0
C5B   1    0.832215    0.397086    0.586118    11.00000    0.04099    0.03902 =
         0.06185    0.00310    0.02997    0.00424
AFIX  43
H5B   2    0.868890    0.407760    0.551788    11.00000   -1.20000
AFIX   0
C6B   1    0.747860    0.382224    0.527511    11.00000    0.04182    0.03959 =
         0.04074    0.00487    0.02155    0.00390
AFIX  43
H6B   2    0.727934    0.383365    0.454037    11.00000   -1.20000
AFIX   0
C11B  1    0.600441    0.345362    0.516102    11.00000    0.04132    0.02073 =
         0.04262    0.00626    0.02348    0.00226
AFIX  23
H14B  2    0.591609    0.256953    0.484682    11.00000   -1.20000
H15B  2    0.571588    0.349282    0.564322    11.00000   -1.20000
AFIX   0
CL4   3    0.053970    0.261227    0.215731    11.00000    0.03069    0.03972 =
         0.05303    0.00530    0.01845    0.00749
CL5   3    0.063110   -0.041672    0.152211    11.00000    0.03498    0.04215 =
         0.06765   -0.01139    0.01551   -0.01205
O11   5    0.384604   -0.097867    0.237799    11.00000    0.04448    0.02041 =
         0.04307   -0.00380    0.02624    0.00511
O12   5    0.450462    0.045275    0.368806    11.00000    0.03334    0.03782 =
         0.04297   -0.00793    0.01033    0.00842
O21   5    0.408817    0.339753    0.305807    11.00000    0.03775    0.03881 =
         0.03271    0.00399    0.01727   -0.01066
O22   5    0.397283    0.309610    0.460889    11.00000    0.04054    0.02103 =
         0.02765   -0.00387    0.01711   -0.00348
C1    1    0.303950    0.066884    0.278621    11.00000    0.03482    0.02037 =
         0.02260    0.00016    0.01693   -0.00108
C2    1    0.299715    0.199661    0.310816    11.00000    0.03135    0.02222 =
         0.02214    0.00287    0.01639    0.00146
C3    1    0.222059    0.255998    0.292384    11.00000    0.03604    0.02097 =
         0.02551   -0.00147    0.01726    0.00247
AFIX  43
H3    2    0.219008    0.343266    0.313946    11.00000   -1.20000
AFIX   0
C4    1    0.149185    0.184186    0.242420    11.00000    0.02984    0.03229 =
         0.02926    0.00402    0.01799    0.00593
C5    1    0.153375    0.052408    0.212589    11.00000    0.03471    0.02482 =
         0.03209   -0.00148    0.01460   -0.00731
C6    1    0.230155   -0.005052    0.230417    11.00000    0.03822    0.02400 =
         0.03065   -0.00177    0.01895   -0.00051
AFIX  43
H6    2    0.232588   -0.093029    0.209933    11.00000   -1.20000
AFIX   0
C11   1    0.386649    0.000547    0.297426    11.00000    0.03395    0.02313 =
         0.03240    0.00751    0.01882    0.00357
C21   1    0.375488    0.287168    0.363624    11.00000    0.02864    0.01512 =
         0.03057    0.00324    0.01497    0.00280
O1W   5    0.524772    0.164086    0.225270    11.00000    0.05852    0.02537 =
         0.05771   -0.00715    0.03450   -0.00647
AFIX   3
H11W  2    0.552072    0.236586    0.236670    11.00000   -1.50000
H12W  2    0.505072    0.158586    0.265670    11.00000   -1.50000
HKLF    4
REM  gs10gs7_DCPABZA
REM R1 =  0.0680 for   3019 Fo > 4sig(Fo)  and  0.0869 for all   3842 data
REM    280 parameters refined using      0 restraints
END
WGHT      0.0790      3.4623
REM Highest difference peak  0.790,  deepest hole -0.374,  1-sigma level  0.088
Q1    1  -0.0073  0.2590  0.1742  11.00000  0.05    0.79
Q2    1   0.0002 -0.0401  0.1131  11.00000  0.05    0.73
Q3    1   0.1145  0.2581  0.2561  11.00000  0.05    0.71
Q4    1   0.1238 -0.0378  0.1941  11.00000  0.05    0.64
Q5    1   0.4672  0.3043  0.5046  11.00000  0.05    0.42
Q6    1   0.7631  0.3724  0.6139  11.00000  0.05    0.40
Q7    1   0.3222 -0.0988  0.1953  11.00000  0.05    0.39
Q8    1   0.0385  0.2609  0.2772  11.00000  0.05    0.37
Q9    1   0.6581  0.3535  0.5611  11.00000  0.05    0.35
Q10   1   0.4639  0.3444  0.3486  11.00000  0.05    0.34
;
