# Supplementary material for: Bis(benzyl­aminium) 4,5-dichloro­benzene-1,2-dicarboxyl­ate monohydrate
Source: Acta Crystallogr Sect E Struct Rep Online. 2012 May 31;68(Pt 6):o1928. doi: 10.1107/S1600536812023458 (PMC3379483; doi:10.1107/S1600536812023458)
Supplement: Supplementary file 2 [file e-68-o1928-Isup2.hkl]

#
# h,k,l, Fc-squared, Fo-squared, sigma(Fo-squared) and status flag
#
data_I
_shelx_title ' gs10gs7_DCPABZA'
_shelx_refln_list_code          4
_shelx_F_calc_maximum      246.86
_exptl_crystal_F_000       972.00
_reflns_d_resolution_high  0.8409
 
loop_
 _symmetry_equiv_pos_as_xyz
 'x, y, z'
 '-x, y+1/2, -z+1/2'
 '-x, -y, -z'
 'x, -y-1/2, z-1/2'
 
_cell_length_a    17.3005
_cell_length_b    10.0084
_cell_length_c    13.6990
_cell_angle_alpha  90.000
_cell_angle_beta  112.641
_cell_angle_gamma  90.000
 
_shelx_F_squared_multiplier     1.000
 
loop_
 _refln_index_h
 _refln_index_k
 _refln_index_l
 _refln_F_squared_calc
 _refln_F_squared_meas
 _refln_F_squared_sigma
 _refln_observed_status
   3   0   0      298.68      254.05      7.93 o
   4   0   0     7790.40     7044.41     69.21 o
   5   0   0     3993.44     3465.10     22.61 o
   6   0   0    14937.35    13683.11    157.01 o
   7   0   0       85.80       34.28     16.97 o
   8   0   0     3577.66     3237.58     28.34 o
   9   0   0    11086.69    10657.41     45.76 o
  10   0   0      835.12      728.73     21.16 o
  11   0   0     3851.96     3832.85     33.91 o
  12   0   0       14.92        7.21     20.00 o
  13   0   0     3296.06     3585.25     36.13 o
  14   0   0       20.79       45.28     16.41 o
  15   0   0      363.29      395.27     18.19 o
  16   0   0      269.81      263.68     18.10 o
  17   0   0      300.79      400.25     43.36 o
  18   0   0      469.69      526.71     47.73 o
   2   1   0      721.12      744.62     44.50 o
   3   1   0     5596.93     5649.88     55.09 o
   4   1   0      857.38      763.80     16.44 o
   5   1   0      842.07      824.20      7.56 o
   6   1   0     4388.63     3957.19     48.24 o
   7   1   0      625.85      604.63      9.27 o
   8   1   0     1322.98     1206.09     11.30 o
   9   1   0       31.05       24.71      9.82 o
  10   1   0      488.09      510.13     11.94 o
  11   1   0      152.67      125.13     14.28 o
  12   1   0     1927.24     1895.28     20.03 o
  13   1   0      389.41      422.08     17.62 o
  14   1   0       17.98        8.33     15.80 o
  15   1   0        0.16        3.55     13.03 o
  16   1   0      169.22      205.17     14.72 o
  17   1   0      354.33      406.36     17.29 o
  18   1   0        9.30       23.91     12.54 o
   0   2   0     2010.13     2666.70     35.53 o
   1   2   0      244.07      222.97      6.41 o
   2   2   0       58.21       75.91      5.17 o
   3   2   0      383.71      426.40      7.46 o
   4   2   0      326.36      336.15      5.62 o
   5   2   0      353.65      352.55      7.38 o
   6   2   0       30.57       19.15      5.45 o
   7   2   0        2.76       -3.57      8.85 o
   8   2   0      665.07      636.90      9.90 o
   9   2   0     1363.29     1319.16     13.18 o
  10   2   0      154.00      165.47      9.96 o
  11   2   0     1381.71     1416.60     31.37 o
  12   2   0      529.59      532.68     13.90 o
  13   2   0       26.17       16.27     12.66 o
  14   2   0       39.94        5.00     12.99 o
  15   2   0        3.60      -15.80     16.66 o
  16   2   0      231.01      209.27     26.39 o
  17   2   0       50.00       38.84     26.24 o
  18   2   0       14.41       23.29     18.53 o
   1   3   0    21545.77    29823.42    238.32 o
   2   3   0     5477.08     6397.40     30.35 o
   3   3   0     2600.14     3111.68     26.50 o
   4   3   0     1525.01     1505.88     14.78 o
   5   3   0      889.80      774.76      7.98 o
   6   3   0     6283.15     6080.43     31.21 o
   7   3   0      608.96      602.62     21.99 o
   8   3   0      931.50      878.71     21.09 o
   9   3   0       15.39       26.03      8.35 o
  10   3   0      820.22      808.38     11.38 o
  11   3   0      488.91      435.74     13.05 o
  12   3   0     1336.63     1332.36     26.28 o
  13   3   0     1765.29     1738.14     19.87 o
  14   3   0      348.88      394.19     16.70 o
  15   3   0      353.69      429.03     59.81 o
  16   3   0      110.82      112.59     27.91 o
  17   3   0        5.65       -1.64     41.13 o
  18   3   0        4.59      -16.98     38.94 o
   0   4   0      489.49      671.74     10.50 o
   1   4   0     6215.55     8469.66     27.69 o
   2   4   0     1673.36     2014.08     31.77 o
   3   4   0      550.56      601.98     30.05 o
   4   4   0      236.50      304.01      7.73 o
   5   4   0       41.56       36.13      6.05 o
   6   4   0      106.20       79.69      5.32 o
   7   4   0     3620.77     3553.46     72.60 o
   8   4   0     1844.46     1567.21     18.37 o
   9   4   0       25.03       24.32      8.80 o
  10   4   0     3257.42     3048.62     32.43 o
  11   4   0      420.42      380.93     11.90 o
  12   4   0      377.23      399.00     12.19 o
  13   4   0        9.96       19.64     18.44 o
  14   4   0      119.36      135.95     19.13 o
  15   4   0       71.78       61.59     23.09 o
  16   4   0      161.61      204.00     45.90 o
  17   4   0      140.28      120.90     28.74 o
   1   5   0     2874.26     4000.85     39.94 o
   2   5   0       12.01       13.80      7.25 o
   3   5   0     1876.06     2197.27     45.80 o
   4   5   0        8.16       16.47      5.40 o
   5   5   0      163.20      168.36     11.62 o
   6   5   0      780.64      737.55     25.19 o
   7   5   0      882.52      735.02     20.13 o
   8   5   0       15.77       18.14      8.44 o
   9   5   0     1270.32     1141.92     13.24 o
  10   5   0        3.25       -4.96      9.62 o
  11   5   0      352.02      367.51     19.33 o
  12   5   0       90.72       59.06     21.83 o
  13   5   0       11.42       31.75     18.32 o
  14   5   0       36.82       28.59     18.82 o
  15   5   0      178.08      135.20     20.13 o
  16   5   0       79.87       94.19     20.33 o
  17   5   0      175.88      203.08     34.28 o
   0   6   0        9.86       10.72     10.81 o
   1   6   0     2270.48     2729.27     16.41 o
   2   6   0        0.45       -1.01      7.18 o
   3   6   0        2.56        4.99      7.55 o
   4   6   0       35.26       51.54     13.75 o
   5   6   0        1.53        9.39      6.85 o
   6   6   0        4.66       18.25     15.44 o
   7   6   0       11.04       15.36     10.09 o
   8   6   0      290.33      327.17     18.62 o
   9   6   0      304.09      262.82     30.02 o
  10   6   0     1070.37      971.83     64.70 o
  11   6   0       37.34        5.28     21.24 o
  12   6   0      265.19      262.98     18.96 o
  13   6   0        0.33       -1.41     20.07 o
  14   6   0      120.93      123.74     19.91 o
  15   6   0        3.97       18.52     19.44 o
  16   6   0      268.42      303.08     24.72 o
   1   7   0      935.00     1158.10     23.43 o
   2   7   0      739.80      808.06     16.40 o
   3   7   0      824.19      853.45     11.49 o
   4   7   0     1667.96     1694.14     19.49 o
   5   7   0     2449.93     2270.61     24.91 o
   6   7   0     1505.74     1412.68     34.18 o
   7   7   0     1174.89      997.98     40.40 o
   8   7   0      144.75      108.64     18.16 o
   9   7   0       57.84       48.50     17.77 o
  10   7   0       59.30       52.01     18.30 o
  11   7   0      277.74      256.52     19.30 o
  12   7   0      294.07      309.26     23.72 o
  13   7   0      534.45      470.75     21.32 o
  14   7   0      894.72      928.28     59.28 o
  15   7   0       50.89       70.68     23.06 o
   0   8   0       54.39       52.05     11.96 o
   1   8   0      640.16      726.74     10.42 o
   2   8   0      385.02      411.17     13.90 o
   3   8   0      164.40      170.78      9.16 o
   4   8   0       29.43       44.13     14.27 o
   5   8   0       72.72       89.44     16.22 o
   6   8   0       51.26       60.47     16.52 o
   7   8   0      399.47      336.65     18.32 o
   8   8   0        0.22        0.47     17.56 o
   9   8   0       39.72       23.28     17.84 o
  10   8   0       11.24        2.94     18.36 o
  11   8   0       54.29       57.72     15.94 o
  12   8   0       84.85       52.16     17.44 o
  13   8   0      260.68      212.33     18.49 o
  14   8   0      112.58      121.98     20.74 o
   1   9   0      590.69      665.63     24.89 o
   2   9   0      423.93      509.46     21.70 o
   3   9   0      151.98      147.79     21.17 o
   4   9   0       20.23       39.12     15.68 o
   5   9   0        0.15       28.02     14.52 o
   6   9   0       43.76       39.82     16.43 o
   7   9   0        7.69       25.53     17.10 o
   8   9   0      156.64      134.76     24.12 o
   9   9   0      176.83      117.90     25.60 o
  10   9   0       42.76       46.44     18.27 o
  11   9   0       59.53       79.88     25.57 o
  12   9   0       86.82       95.80     20.83 o
   0  10   0      194.57      225.53     36.46 o
   1  10   0      326.59      455.15     40.26 o
   2  10   0      778.37      903.36     58.27 o
   3  10   0       24.07       68.49     36.89 o
   4  10   0      555.47      524.01     24.00 o
   5  10   0      366.60      371.52     49.55 o
   6  10   0      206.30      187.79     25.12 o
   7  10   0       19.30       47.60     22.48 o
   8  10   0     1240.69     1059.53     34.20 o
   9  10   0       10.92       23.12     18.51 o
  10  10   0      419.44      427.93     20.88 o
   1  11   0      265.33      307.51     42.72 o
   2  11   0      707.89      806.62     29.22 o
   3  11   0       99.95       94.21     48.48 o
   4  11   0       59.03       48.43     21.73 o
   5  11   0       30.77       32.60     22.04 o
   6  11   0      116.92      119.38     22.51 o
   7  11   0      127.64      134.13     30.06 o
 -19   1   1      332.01      444.87     27.06 o
 -18   1   1       25.43       40.84     15.37 o
 -17   1   1       24.98       18.18     24.71 o
 -16   1   1      237.34      286.50     17.80 o
 -15   1   1       44.39       50.40     21.66 o
 -14   1   1     2363.48     2430.49     22.81 o
 -13   1   1      688.76      730.31     25.77 o
 -12   1   1     1021.14      999.89     26.19 o
 -11   1   1     1490.28     1423.90     23.72 o
 -10   1   1      752.49      665.78     14.22 o
  -9   1   1     1731.90     1795.79     34.74 o
  -8   1   1      243.75      233.82     12.82 o
  -7   1   1      669.64      799.61     10.87 o
  -6   1   1        6.52       -4.80      7.11 o
  -5   1   1     2406.31     2203.87     29.55 o
  -4   1   1     1759.08     1463.48     22.03 o
  -3   1   1     3701.56     3859.79     74.31 o
  -2   1   1     1651.27     1904.60     11.55 o
   2   1   1      224.55      242.43     13.38 o
   3   1   1     2908.38     2750.08     40.77 o
   4   1   1      837.60      906.68     20.27 o
   5   1   1      692.43      632.93      9.62 o
   6   1   1     1575.31     1356.53     12.11 o
   7   1   1      190.98      231.77     10.38 o
   8   1   1       13.04        4.78     10.03 o
   9   1   1     1063.28     1105.61     23.39 o
  10   1   1       11.97        0.63     10.82 o
  11   1   1        1.57       -1.69     11.76 o
  12   1   1      308.56      271.41     26.22 o
  13   1   1      853.14      919.62     18.12 o
  14   1   1       26.92       33.09     12.63 o
  15   1   1      292.04      336.68     15.97 o
  16   1   1       93.82      103.66     13.69 o
  17   1   1       28.46       42.05     12.80 o
  18   1   1        2.27       18.63     12.82 o
 -19   2   1        7.99       20.04     23.97 o
 -18   2   1       80.43       99.79     54.32 o
 -17   2   1       10.99       11.75     18.69 o
 -16   2   1       50.96       75.06     13.68 o
 -15   2   1      234.67      260.42     19.73 o
 -14   2   1      156.76      184.48     14.00 o
 -13   2   1       35.92       42.36     11.16 o
 -12   2   1      585.01      559.69     17.79 o
 -11   2   1        3.04       14.58     10.12 o
 -10   2   1      202.70      194.76     15.18 o
  -9   2   1      133.00      100.06      9.31 o
  -8   2   1       93.81      132.86      8.84 o
  -7   2   1     1806.86     1818.66     30.31 o
  -6   2   1     5143.15     5118.64     64.55 o
  -5   2   1      588.32      624.56     17.06 o
  -4   2   1     3807.97     3927.54     67.57 o
  -3   2   1     4354.31     4948.11     14.39 o
  -2   2   1     5399.44     6319.28     76.56 o
  -1   2   1    21916.18    29040.92    335.11 o
   0   2   1     2502.59     3551.72     76.73 o
   1   2   1     7249.56     8968.84    113.80 o
   2   2   1     4846.82     5759.04     58.51 o
   3   2   1     8668.70     8365.68     50.91 o
   4   2   1     1007.18      867.25      6.19 o
   5   2   1    21555.32    22071.27    378.53 o
   6   2   1    12883.51    13502.87     77.33 o
   7   2   1     3188.62     3508.79     27.89 o
   8   2   1      144.13      161.47     10.16 o
   9   2   1      547.38      474.44     13.24 o
  10   2   1       16.92       16.62     10.98 o
  11   2   1     1211.56     1160.98     17.70 o
  12   2   1        6.96       -6.06     12.73 o
  13   2   1        1.41      -25.60     12.80 o
  14   2   1       25.01       -6.20     15.58 o
  15   2   1       27.59       35.28     13.09 o
  16   2   1       68.19       68.69     13.39 o
  17   2   1      176.41      215.96     24.54 o
  18   2   1      311.67      477.48     85.05 o
 -18   3   1       57.31       80.49     35.57 o
 -17   3   1       12.88        2.57     19.17 o
 -16   3   1        8.01       10.21     18.43 o
 -15   3   1      190.15      206.56     19.57 o
 -14   3   1      282.69      221.25     12.70 o
 -13   3   1        3.45        4.78     10.63 o
 -12   3   1     1213.58     1170.85     16.03 o
 -11   3   1       34.26       21.74      9.12 o
 -10   3   1     1746.91     1568.07     23.71 o
  -9   3   1        4.41        5.86      6.15 o
  -8   3   1      326.33      319.27     10.44 o
  -7   3   1      718.11      742.01     21.94 o
  -6   3   1      224.16      233.36     12.72 o
  -5   3   1     2439.71     2246.61     70.78 o
  -4   3   1       43.73       39.82      4.20 o
  -3   3   1     3154.45     3770.47     70.04 o
  -2   3   1      127.61      121.82      7.34 o
  -1   3   1    30397.44    41352.79    552.90 o
   0   3   1     6825.15     9813.85     37.17 o
   1   3   1      715.39      785.74     22.31 o
   2   3   1     3003.03     3344.01     28.54 o
   3   3   1     6534.32     7137.37     31.56 o
   4   3   1     4560.91     4774.54     51.81 o
   5   3   1     7604.55     7256.47     78.56 o
   6   3   1     1495.44     1554.02     16.16 o
   7   3   1      519.82      469.47     14.42 o
   8   3   1      558.90      516.61     16.30 o
   9   3   1      170.97      181.62     10.42 o
  10   3   1        8.10        2.91     10.57 o
  11   3   1        9.55       10.12     11.40 o
  12   3   1      436.92      416.74     22.61 o
  13   3   1       85.95       89.81     17.28 o
  14   3   1     1496.06     1576.40     57.80 o
  15   3   1       24.93        9.71     19.65 o
  16   3   1       69.69       99.94     37.64 o
  17   3   1       58.66       89.38     19.07 o
 -18   4   1        3.93       -5.76     20.06 o
 -17   4   1        1.15       -1.67     18.91 o
 -16   4   1        5.16       23.78     18.91 o
 -15   4   1      394.98      313.02     25.32 o
 -14   4   1       95.46       89.83     18.61 o
 -13   4   1      114.86      121.78     15.27 o
 -12   4   1       54.90       52.28     13.01 o
 -11   4   1      221.34      199.07     10.75 o
 -10   4   1       50.62       55.42      8.69 o
  -9   4   1      228.35      200.14      6.59 o
  -8   4   1      202.14      150.22     13.01 o
  -7   4   1       23.75       18.78      8.27 o
  -6   4   1       94.34       62.24      4.42 o
  -5   4   1     3572.77     3666.98     21.91 o
  -4   4   1     1798.64     1988.39     52.38 o
  -3   4   1     3302.60     3872.69     24.39 o
  -2   4   1     3468.82     4295.30     19.05 o
  -1   4   1      739.86      894.63      8.42 o
   0   4   1      274.35      329.94      7.13 o
   1   4   1      833.38     1154.41     20.36 o
   2   4   1       80.22      129.70     12.55 o
   3   4   1     4029.84     4185.16     42.88 o
   4   4   1        0.65        3.72     13.07 o
   5   4   1       54.04       51.82      7.21 o
   6   4   1        5.71       12.80      7.17 o
   7   4   1     1397.18     1311.64     31.66 o
   8   4   1       33.10       20.30     13.20 o
   9   4   1      311.46      280.67      9.90 o
  10   4   1       44.35       51.55     10.78 o
  11   4   1      123.97      128.68     11.62 o
  12   4   1        3.20        3.19     11.36 o
  13   4   1        0.01        2.26     11.68 o
  14   4   1       31.94       35.96     35.91 o
  15   4   1        9.75        4.25     33.75 o
  16   4   1      130.29      157.08     45.38 o
  17   4   1       15.35        9.61     19.37 o
 -17   5   1        0.06        6.41     19.45 o
 -16   5   1        0.85       16.46     19.29 o
 -15   5   1      262.89      253.45     21.86 o
 -14   5   1       20.27        9.21     15.33 o
 -13   5   1        1.16       19.83     23.39 o
 -12   5   1       67.54       42.12     19.34 o
 -11   5   1      200.65      158.16     18.92 o
 -10   5   1      597.54      520.86     22.79 o
  -9   5   1      535.85      505.25     18.01 o
  -8   5   1      579.14      582.49     34.90 o
  -7   5   1        5.09        5.49      5.10 o
  -6   5   1     2203.92     2084.27     60.10 o
  -5   5   1      566.32      561.61     17.97 o
  -4   5   1      861.91      906.34      9.11 o
  -3   5   1       38.48       25.14      5.99 o
  -2   5   1     6729.56     8695.27     60.58 o
  -1   5   1        1.94       -0.05      6.59 o
   0   5   1      798.62     1119.58      7.56 o
   1   5   1     3894.58     5300.03     69.36 o
   2   5   1        0.02        7.39      9.65 o
   3   5   1     1563.03     1686.37     43.42 o
   4   5   1       20.67       12.96      5.25 o
   5   5   1     1706.60     1624.93     18.82 o
   6   5   1       21.60       31.29     10.09 o
   7   5   1       83.23       89.68      8.91 o
   8   5   1       47.19       42.65     12.36 o
   9   5   1      215.37      220.02     13.03 o
  10   5   1       30.91       23.21     12.52 o
  11   5   1       26.78       23.11     11.26 o
  12   5   1       65.56       52.52     18.33 o
  13   5   1        1.55        7.87     18.29 o
  14   5   1        7.54       26.02     19.09 o
  15   5   1       41.57       32.03     19.56 o
  16   5   1        7.64      -13.13     19.82 o
 -16   6   1      523.06      590.75     84.01 o
 -15   6   1      332.83      315.01     27.00 o
 -14   6   1       87.83       83.99     22.65 o
 -13   6   1      172.90      173.72     28.76 o
 -12   6   1        1.17        0.82     18.20 o
 -11   6   1      309.72      237.03     19.52 o
 -10   6   1      731.80      672.65     20.97 o
  -9   6   1      559.45      549.48     19.55 o
  -8   6   1       19.73       48.80     17.14 o
  -7   6   1     3097.54     2810.34     50.63 o
  -6   6   1      244.97      257.45     16.16 o
  -5   6   1     2258.25     2114.79     38.83 o
  -4   6   1        2.90        6.54      6.82 o
  -3   6   1       15.95        8.71      6.26 o
  -2   6   1      160.90      164.28      7.05 o
  -1   6   1     2928.18     3554.43     24.17 o
   0   6   1     1436.89     1541.85     27.98 o
   1   6   1      790.23      991.88     11.91 o
   2   6   1     1109.09     1383.65     22.11 o
   3   6   1      395.57      397.10     12.14 o
   4   6   1      555.16      486.45     15.38 o
   5   6   1     1338.06     1295.78     19.24 o
   6   6   1      991.77      887.43     16.07 o
   7   6   1      470.91      393.69     22.38 o
   8   6   1     1917.31     1828.42     39.03 o
   9   6   1      290.00      317.86     18.78 o
  10   6   1       85.70      102.20     19.29 o
  11   6   1      517.80      501.17     20.22 o
  12   6   1       10.72       33.34     18.24 o
  13   6   1      654.19      668.05     28.97 o
  14   6   1      141.15      146.11     26.02 o
  15   6   1      185.19      169.03     48.38 o
 -15   7   1      102.99      102.45     21.11 o
 -14   7   1       56.09       78.62     21.65 o
 -13   7   1        2.91       15.46     16.68 o
 -12   7   1       42.89       64.72     21.82 o
 -11   7   1      356.66      324.68     19.96 o
 -10   7   1        6.32       17.85     17.96 o
  -9   7   1      189.27      184.91     18.54 o
  -8   7   1       27.34       38.84     24.29 o
  -7   7   1       71.32       91.06     17.54 o
  -6   7   1     1095.79      908.80     54.43 o
  -5   7   1        0.11        5.07      7.80 o
  -4   7   1      790.86      757.38     28.79 o
  -3   7   1       60.74       58.18      6.82 o
  -2   7   1        6.18        8.66      7.20 o
  -1   7   1      424.37      475.73      9.01 o
   0   7   1       16.18       16.83      7.72 o
   1   7   1      162.33      190.58      8.31 o
   2   7   1     1173.00     1357.77     22.45 o
   3   7   1        6.76       19.84      7.67 o
   4   7   1      653.58      669.68     12.16 o
   5   7   1       35.86       52.23     16.08 o
   6   7   1     1933.00     1808.25     65.03 o
   7   7   1      960.48      817.75     16.86 o
   8   7   1      166.96      179.54     18.64 o
   9   7   1      336.32      278.28     21.03 o
  10   7   1        8.87       13.80     23.28 o
  11   7   1       66.79       77.89     18.53 o
  12   7   1        6.10       10.67     18.79 o
  13   7   1       74.76       58.67     19.07 o
  14   7   1        5.13        5.12     19.21 o
 -14   8   1       23.22       20.90     20.62 o
 -13   8   1        0.28       25.42     19.66 o
 -12   8   1       96.67       72.85     19.36 o
 -11   8   1       57.27       27.56     18.79 o
 -10   8   1       25.83       25.40     18.33 o
  -9   8   1      118.00      119.93     18.46 o
  -8   8   1        5.54       21.93     17.12 o
  -7   8   1      119.25      122.42     17.61 o
  -6   8   1        4.71       22.73     16.76 o
  -5   8   1      632.88      579.78     35.46 o
  -4   8   1      235.60      231.77     21.98 o
  -3   8   1      444.89      416.78     21.06 o
  -2   8   1        0.20       -9.27     10.60 o
  -1   8   1      551.29      639.47     19.51 o
   0   8   1      198.02      221.72      8.82 o
   1   8   1      498.87      559.00     19.74 o
   2   8   1      450.48      427.40     13.88 o
   3   8   1      330.91      341.53     10.79 o
   4   8   1      309.92      277.63     10.86 o
   5   8   1      175.00      156.91     11.15 o
   6   8   1        0.42        9.57     16.53 o
   7   8   1       26.95       13.84     17.09 o
   8   8   1      615.95      533.50     19.93 o
   9   8   1        0.03        8.11     18.16 o
  10   8   1       25.92       48.29     18.11 o
  11   8   1       49.98       43.91     18.28 o
  12   8   1       44.43       45.15     18.76 o
  13   8   1      187.42      184.25     30.81 o
 -12   9   1        3.80        3.37     19.60 o
 -11   9   1     1214.18      969.31    137.88 o
 -10   9   1        0.21        5.09     18.84 o
  -9   9   1      124.17      126.28     18.67 o
  -8   9   1       40.30       48.33     17.79 o
  -7   9   1      529.52      456.18     18.94 o
  -6   9   1       49.18       86.04     15.49 o
  -5   9   1       62.86       89.89     15.22 o
  -4   9   1        0.45        1.34     14.49 o
  -3   9   1      381.89      490.89     42.68 o
  -2   9   1     2526.26     2818.67    106.06 o
  -1   9   1      154.91      150.62     16.51 o
   0   9   1      162.42      197.83     21.91 o
   1   9   1      543.28      604.81     29.72 o
   2   9   1      123.75      124.99     20.05 o
   3   9   1       65.83       69.19     20.64 o
   4   9   1     1221.13     1055.02     38.83 o
   5   9   1        2.36        9.06     14.24 o
   6   9   1        2.31        4.82     16.20 o
   7   9   1      419.51      366.93     67.69 o
   8   9   1      424.64      371.14     19.77 o
   9   9   1        0.44       46.85     25.49 o
  10   9   1      113.77      114.09     33.12 o
  11   9   1      117.41      125.55     25.79 o
 -10  10   1      222.66      186.59     20.01 o
  -9  10   1       62.70       77.18     18.90 o
  -8  10   1      120.11       95.86     18.46 o
  -7  10   1      299.65      233.31     25.24 o
  -6  10   1       38.47       45.21     22.07 o
  -5  10   1      198.74      183.25     23.68 o
  -4  10   1       87.29       87.23     31.68 o
  -3  10   1        3.17        4.98     17.83 o
  -2  10   1      100.97      106.39     16.59 o
  -1  10   1       55.08      102.79     15.25 o
   0  10   1      236.01      341.57     22.79 o
   1  10   1      300.78      336.52     15.35 o
   2  10   1      202.32      205.06     18.40 o
   3  10   1       91.01       91.24     22.72 o
   4  10   1      204.85      239.95     22.19 o
   5  10   1       16.14       38.87     21.83 o
   6  10   1        1.47       21.96     21.35 o
   7  10   1      152.30      196.80     16.89 o
   8  10   1        0.05       53.93     18.40 o
   9  10   1      142.48      167.12     19.10 o
  -7  11   1       45.05       54.66     22.64 o
  -6  11   1      233.82      223.66     23.47 o
  -5  11   1       13.24       14.25     21.69 o
  -4  11   1       42.55       37.81     21.89 o
  -3  11   1      503.80      462.07     59.69 o
  -2  11   1       29.28       57.11     14.79 o
  -1  11   1      204.15      238.25     15.71 o
   0  11   1      166.19      218.11     19.45 o
   1  11   1       46.19       69.23     14.73 o
   2  11   1      102.81       48.04     21.81 o
   3  11   1       11.67        7.08     21.61 o
   4  11   1       15.74       23.64     21.12 o
   5  11   1       37.35       27.24     21.59 o
   6  11   1       75.77       91.32     16.87 o
 -19   0   2       27.00       67.99     17.84 o
 -18   0   2       51.69       76.57     17.64 o
 -17   0   2      251.04      255.94     33.00 o
 -16   0   2      313.15      284.86     46.31 o
 -15   0   2      322.43      316.54     28.13 o
 -14   0   2     4629.16     4988.61     42.30 o
 -13   0   2     1747.24     1781.87     28.50 o
 -12   0   2     1799.08     1718.00     51.56 o
 -11   0   2      566.57      554.68     25.65 o
 -10   0   2      604.75      567.46     18.51 o
  -9   0   2     4117.95     4164.95     33.77 o
  -8   0   2      649.14      650.81     20.41 o
  -7   0   2     3639.74     3141.95     26.44 o
  -6   0   2     2176.07     2155.79     22.11 o
  -5   0   2     6911.01     5614.15     92.89 o
  -4   0   2      753.03      951.93     17.21 o
  -3   0   2     1528.73     1214.25     36.90 o
  -2   0   2      397.46      470.88      8.90 o
   1   0   2      556.51      663.10     35.56 o
   2   0   2    11276.74    11770.67    125.30 o
   3   0   2     2052.07     1824.12     18.33 o
   4   0   2     6146.06     5560.02     28.16 o
   5   0   2     1473.49     1234.10     18.65 o
   6   0   2     6577.17     6907.65     35.10 o
   7   0   2      286.26      284.32     16.79 o
   8   0   2      761.54      743.82     19.48 o
   9   0   2     2637.40     2575.44     28.41 o
  10   0   2      192.53      171.52     18.80 o
  11   0   2     6712.99     6696.93     44.70 o
  12   0   2     5217.04     5794.05    361.66 o
  13   0   2       21.73       24.49     16.79 o
  14   0   2       44.14       63.55     17.34 o
  15   0   2       51.36       30.58     17.11 o
  16   0   2       23.67       23.78     17.86 o
  17   0   2      175.96      250.61     38.06 o
 -19   1   2        3.03       -8.34     15.74 o
 -18   1   2        0.51      -16.78     18.57 o
 -17   1   2        4.07        2.37     14.13 o
 -16   1   2      631.89      727.42     25.32 o
 -15   1   2      117.19      103.74     16.02 o
 -14   1   2      395.99      401.94     14.65 o
 -13   1   2     1459.29     1506.27     33.88 o
 -12   1   2      130.32      131.41     14.33 o
 -11   1   2     1421.15     1454.69     21.62 o
 -10   1   2        8.69        0.87      9.23 o
  -9   1   2     1380.22     1488.37     13.01 o
  -8   1   2     1494.43     1494.49     29.32 o
  -7   1   2     3370.65     3336.95     16.00 o
  -6   1   2     2351.61     2201.94     41.99 o
  -5   1   2       39.73       39.72      5.77 o
  -4   1   2     6482.86     6241.61    148.70 o
  -3   1   2      437.95      521.88     14.66 o
  -2   1   2      369.22      359.87     11.59 o
  -1   1   2     3224.43     3894.22     48.61 o
   0   1   2        5.90        2.78      4.49 o
   1   1   2      951.67     1089.10      7.93 o
   2   1   2      516.68      566.83     12.86 o
   3   1   2      611.10      596.16      8.51 o
   4   1   2      455.33      371.41      8.97 o
   5   1   2     1946.69     1905.32     13.49 o
   6   1   2        0.62       -3.94      9.85 o
   7   1   2      407.65      410.64     11.27 o
   8   1   2      977.06      964.99     13.65 o
   9   1   2       16.04       15.59     10.80 o
  10   1   2     1195.15     1249.61     29.06 o
  11   1   2       43.16       57.89     12.22 o
  12   1   2      246.72      250.36     15.32 o
  13   1   2      123.79      160.86     13.44 o
  14   1   2       18.98       27.58     12.96 o
  15   1   2      236.03      253.74     17.53 o
  16   1   2      245.64      281.24     15.74 o
  17   1   2      102.21      133.63     13.21 o
 -19   2   2      655.97      793.12    121.60 o
 -18   2   2      166.20      185.27     38.19 o
 -17   2   2      571.99      592.91     66.72 o
 -16   2   2       98.05      102.62     21.08 o
 -15   2   2       67.41       62.85     11.48 o
 -14   2   2       82.22       88.56     13.31 o
 -13   2   2     1590.43     1582.31     28.16 o
 -12   2   2      647.36      637.77     12.81 o
 -11   2   2      117.76      125.08     10.33 o
 -10   2   2     1093.66     1008.38     12.11 o
  -9   2   2      127.41      106.00      8.85 o
  -8   2   2     2386.70     2281.83     19.00 o
  -7   2   2     1327.93     1361.02     10.15 o
  -6   2   2     1814.12     1749.21     34.90 o
  -5   2   2      752.90      807.28     19.50 o
  -4   2   2     4308.00     4492.40     81.13 o
  -3   2   2      822.09      799.07     29.38 o
  -2   2   2       47.51       50.83      7.14 o
  -1   2   2     5668.90     7323.10    145.38 o
   0   2   2     1796.09     2098.51     62.96 o
   1   2   2      437.54      392.21      8.73 o
   2   2   2     4502.66     4610.38     81.07 o
   3   2   2      484.95      408.75      5.91 o
   4   2   2      480.26      443.30      7.94 o
   5   2   2     1612.74     1571.66     16.32 o
   6   2   2      355.37      346.17     10.61 o
   7   2   2       38.73       25.18      9.84 o
   8   2   2     1851.86     1744.32     21.22 o
   9   2   2      447.11      398.32     15.82 o
  10   2   2      324.60      303.53     25.85 o
  11   2   2       94.94       86.57     22.63 o
  12   2   2      248.64      209.07     15.53 o
  13   2   2      492.05      535.17     17.78 o
  14   2   2        3.17       13.34     13.47 o
  15   2   2       80.87      106.55     13.65 o
  16   2   2       20.04       29.19     13.27 o
  17   2   2        0.46       22.36     17.67 o
 -19   3   2       96.67      146.44     42.30 o
 -18   3   2      201.88      242.73     61.62 o
 -17   3   2       17.51       26.86     18.50 o
 -16   3   2      190.58      183.74     23.00 o
 -15   3   2       31.67       37.87     21.47 o
 -14   3   2      152.25      149.27     19.68 o
 -13   3   2      932.85      807.10     21.18 o
 -12   3   2      910.00      850.35     13.16 o
 -11   3   2       25.83       24.28      5.92 o
 -10   3   2     2856.78     2503.48     75.18 o
  -9   3   2       37.53       46.81     11.80 o
  -8   3   2     4478.99     4407.54     90.74 o
  -7   3   2     2496.52     2066.84    307.35 o
  -6   3   2     1624.83     1589.59     38.80 o
  -5   3   2      476.24      545.23     16.61 o
  -4   3   2     8141.15     8407.75     28.21 o
  -3   3   2     3150.16     3587.54    125.83 o
  -2   3   2    13475.42    17384.40     98.28 o
  -1   3   2     2651.96     3297.29     61.20 o
   0   3   2       17.33       36.29      5.75 o
   1   3   2       69.62       54.12      5.32 o
   2   3   2     2131.68     2360.55     13.33 o
   3   3   2      894.38      902.19     14.91 o
   4   3   2      529.74      508.15      6.66 o
   5   3   2     5745.03     5508.99    104.97 o
   6   3   2     7687.88     7442.19     92.74 o
   7   3   2      589.42      457.03     11.00 o
   8   3   2     1420.91     1271.60     26.57 o
   9   3   2        1.19       -4.07     10.70 o
  10   3   2      223.43      197.82     14.60 o
  11   3   2        4.33       -5.80     12.44 o
  12   3   2      145.82      139.17     18.82 o
  13   3   2      429.79      470.48     17.58 o
  14   3   2      958.39     1004.46     32.79 o
  15   3   2      418.99      505.89     21.55 o
  16   3   2      282.26      395.81     33.29 o
  17   3   2       81.30      123.67     18.53 o
 -18   4   2      149.35      190.36     27.12 o
 -17   4   2      207.18      225.99     20.23 o
 -16   4   2      409.61      396.63     54.42 o
 -15   4   2        0.15       10.38     19.38 o
 -14   4   2      495.24      476.44     19.83 o
 -13   4   2      581.52      570.92     47.14 o
 -12   4   2       63.62       59.60     18.54 o
 -11   4   2        5.37       13.75      7.48 o
 -10   4   2      437.39      428.50     17.75 o
  -9   4   2      258.21      206.64     16.14 o
  -8   4   2     1279.21     1129.50     18.23 o
  -7   4   2     5820.22     5802.03     27.44 o
  -6   4   2     2312.29     2195.30     45.65 o
  -5   4   2      452.59      402.85     24.57 o
  -4   4   2       85.53       50.43      5.94 o
  -3   4   2     1605.51     1816.94     42.88 o
  -2   4   2      680.67      864.87     14.97 o
  -1   4   2       90.07       93.40      6.48 o
   0   4   2       72.80       92.47      5.39 o
   1   4   2     5541.65     6915.74     57.61 o
   2   4   2     2711.46     2873.40     53.98 o
   3   4   2     1689.77     1643.41     27.49 o
   4   4   2     6043.49     6257.62    120.11 o
   5   4   2      762.76      706.05     15.24 o
   6   4   2     2089.85     2122.15     30.35 o
   7   4   2        1.91       -2.88      7.73 o
   8   4   2       15.90       13.74      6.00 o
   9   4   2      344.54      305.70     11.82 o
  10   4   2      536.24      495.59     14.64 o
  11   4   2     2410.08     2411.05     44.40 o
  12   4   2      578.57      596.39     17.66 o
  13   4   2        0.38       -6.57     12.35 o
  14   4   2      249.97      221.76     54.22 o
  15   4   2       52.69       43.97     40.24 o
  16   4   2       10.32       15.56     18.86 o
 -18   5   2      148.65      179.26     48.41 o
 -17   5   2       50.88       55.22     16.37 o
 -16   5   2      782.05      760.52     45.56 o
 -15   5   2       84.65      104.94     19.95 o
 -14   5   2      349.99      350.43     62.19 o
 -13   5   2     1468.24     1404.32     72.51 o
 -12   5   2       70.02       71.95     19.07 o
 -11   5   2       21.38       26.56     17.83 o
 -10   5   2        4.45       23.06     16.91 o
  -9   5   2       41.57       68.79     18.90 o
  -8   5   2      253.97      217.43     16.15 o
  -7   5   2     3396.54     3199.05     33.03 o
  -6   5   2      527.62      440.68     25.34 o
  -5   5   2     2228.09     1814.87    302.25 o
  -4   5   2       28.13       27.90     13.21 o
  -3   5   2       88.81       96.57     10.69 o
  -2   5   2       48.23       46.11      6.17 o
  -1   5   2     1099.48     1452.66     23.23 o
   0   5   2     3258.24     4153.24     33.19 o
   1   5   2       11.84       17.82      6.87 o
   2   5   2     1147.55     1198.51     16.64 o
   3   5   2      154.42      167.51     11.75 o
   4   5   2      448.89      411.42     19.60 o
   5   5   2        0.03        0.32     12.20 o
   6   5   2       85.59       85.14      8.44 o
   7   5   2     1327.73     1241.29     15.27 o
   8   5   2     1042.56     1008.94     19.94 o
   9   5   2       48.59       49.51     11.26 o
  10   5   2      260.96      246.80     12.59 o
  11   5   2      204.01      157.10     12.58 o
  12   5   2       53.04       18.05     18.42 o
  13   5   2       27.12       -2.24     18.75 o
  14   5   2       39.09       11.09     20.26 o
  15   5   2        9.20      -20.78     24.44 o
  16   5   2        5.09      -21.80     19.69 o
 -17   6   2       26.56       27.26     16.32 o
 -16   6   2       60.39       70.53     15.89 o
 -15   6   2       64.55      104.05     17.42 o
 -14   6   2       17.98       21.59     19.56 o
 -13   6   2       45.65       45.41     18.97 o
 -12   6   2       34.14       49.32     18.45 o
 -11   6   2      319.75      330.19     19.66 o
 -10   6   2      178.68      205.72     18.61 o
  -9   6   2       28.65       64.02     17.20 o
  -8   6   2     2185.30     1980.31     23.17 o
  -7   6   2      147.99      101.97     13.92 o
  -6   6   2      489.20      261.69     55.08 o
  -5   6   2      391.42      239.11     54.72 o
  -4   6   2      556.19      540.24     41.41 o
  -3   6   2        6.12       12.58     10.33 o
  -2   6   2     1005.97     1250.13     20.87 o
  -1   6   2      429.76      557.75      9.11 o
   0   6   2     1010.42     1262.36     17.33 o
   1   6   2     2082.53     2511.08     57.28 o
   2   6   2      207.42      248.40      7.74 o
   3   6   2     5528.11     5630.19     66.17 o
   4   6   2      414.77      359.94     30.75 o
   5   6   2      283.29      228.41     16.83 o
   6   6   2        1.45       25.32     13.74 o
   7   6   2     1355.30     1250.16     23.88 o
   8   6   2       25.80       50.69     17.85 o
   9   6   2      573.99      512.12     12.84 o
  10   6   2       45.70       46.56     18.02 o
  11   6   2       26.45       18.63     17.98 o
  12   6   2      316.33      311.21     20.34 o
  13   6   2        7.94       14.96     24.44 o
  14   6   2       94.83       71.23     19.40 o
  15   6   2       10.10       10.33     33.62 o
 -16   7   2        9.70       10.05     16.43 o
 -15   7   2        0.19       13.51     23.66 o
 -14   7   2       73.07       61.07     20.11 o
 -13   7   2        1.77       24.59     19.40 o
 -12   7   2      327.93      334.55     27.71 o
 -11   7   2      341.70      278.76     34.84 o
 -10   7   2      213.69      208.55     18.82 o
  -9   7   2      302.06      281.60     46.54 o
  -8   7   2     3917.47     3466.64     29.08 o
  -7   7   2       26.83       38.61     16.97 o
  -6   7   2       18.76       14.34     16.40 o
  -5   7   2     3222.12     3152.06    151.59 o
  -4   7   2      675.15      686.38     21.90 o
  -3   7   2      156.21      118.16     26.50 o
  -2   7   2     2137.43     2516.60     20.46 o
  -1   7   2       17.93       27.13      9.79 o
   0   7   2     4184.86     5089.29     40.80 o
   1   7   2      174.17      188.08      8.35 o
   2   7   2      294.65      319.30     10.42 o
   3   7   2      186.69      168.64      9.17 o
   4   7   2     2382.85     1973.05     78.46 o
   5   7   2     3140.68     2923.91     68.63 o
   6   7   2     2607.17     2311.12     31.56 o
   7   7   2        1.03       17.27     12.57 o
   8   7   2       45.47       45.61     12.30 o
   9   7   2      795.19      725.99     21.12 o
  10   7   2       95.65       94.81     18.50 o
  11   7   2        1.60       -1.72     18.35 o
  12   7   2       77.94       92.34     19.60 o
  13   7   2       28.20       33.09     19.70 o
  14   7   2      166.21      168.85     41.19 o
 -14   8   2        1.20       18.12     21.88 o
 -13   8   2       93.46       92.44     25.50 o
 -12   8   2      272.05      261.76     21.91 o
 -11   8   2      392.64      346.24     20.16 o
 -10   8   2       80.84       74.61     18.81 o
  -9   8   2       29.06       48.06     26.26 o
  -8   8   2       45.39       52.37     21.28 o
  -7   8   2     1291.70     1168.56     51.67 o
  -6   8   2     1731.02     1640.47     22.85 o
  -5   8   2     1600.66     1649.61     39.93 o
  -4   8   2      137.42      153.52     14.16 o
  -3   8   2        2.12       -0.21     10.98 o
  -2   8   2      475.51      495.95     15.27 o
  -1   8   2      161.26      177.42     11.29 o
   0   8   2      245.98      271.40      8.80 o
   1   8   2       80.48       98.79     11.07 o
   2   8   2       67.72       68.83      8.31 o
   3   8   2      118.64       91.44     14.52 o
   4   8   2      276.79      262.93     14.17 o
   5   8   2     1047.30      951.41     45.68 o
   6   8   2      924.93      847.30     15.85 o
   7   8   2      260.27      266.67     18.95 o
   8   8   2       83.85      104.90     18.29 o
   9   8   2        0.53       18.24     18.15 o
  10   8   2        0.44       -6.98     20.21 o
  11   8   2        0.55       13.27     18.53 o
  12   8   2      156.32      159.82     30.14 o
 -13   9   2       10.28       35.55     20.39 o
 -12   9   2      386.92      330.55     32.88 o
 -11   9   2       45.13       46.84     19.38 o
 -10   9   2      264.78      232.34     19.93 o
  -9   9   2       40.04       60.74     18.38 o
  -8   9   2       73.47       83.57     25.40 o
  -7   9   2        3.13       15.83     17.40 o
  -6   9   2     1927.04     1718.47     24.10 o
  -5   9   2       23.51       33.85     14.96 o
  -4   9   2       72.83       88.01     15.16 o
  -3   9   2      928.85     1024.60     29.45 o
  -2   9   2      515.41      646.64     15.82 o
  -1   9   2        2.09       16.37     11.21 o
   0   9   2        0.03       12.82     13.48 o
   1   9   2      474.18      503.06     15.04 o
   2   9   2        3.23        5.58     15.86 o
   3   9   2        0.44       21.62     20.13 o
   4   9   2       67.09      100.46     17.19 o
   5   9   2      300.73      290.88     16.55 o
   6   9   2      320.71      270.41     18.83 o
   7   9   2      353.98      325.17     19.21 o
   8   9   2       17.60       49.23     18.41 o
   9   9   2       44.36       44.95     18.77 o
  10   9   2       29.05       37.23     19.05 o
  11   9   2        0.54       -8.85     18.94 o
 -11  10   2        1.39       21.54     19.40 o
 -10  10   2       11.70       24.86     18.95 o
  -9  10   2       35.41       38.18     18.29 o
  -8  10   2      635.91      545.20     33.48 o
  -7  10   2      249.44      253.93     18.26 o
  -6  10   2       56.90       55.95     15.91 o
  -5  10   2       76.13       78.37     19.36 o
  -4  10   2        0.14       13.81     20.90 o
  -3  10   2      219.14      203.16     25.68 o
  -2  10   2       52.02       35.04     14.62 o
  -1  10   2       55.16       50.36     14.37 o
   0  10   2       45.53       61.57     14.49 o
   1  10   2      312.04      375.15     31.60 o
   2  10   2      721.06      718.23     44.36 o
   3  10   2      345.17      379.56     20.80 o
   4  10   2      484.96      487.17     17.50 o
   5  10   2       16.17       46.15     16.23 o
   6  10   2       63.66       71.70     16.52 o
   7  10   2       54.93       76.25     16.44 o
   8  10   2       20.39       47.04     18.47 o
   9  10   2        3.83       30.90     19.10 o
  -7  11   2      180.94      192.62     26.97 o
  -6  11   2      246.97      282.09     51.58 o
  -5  11   2        4.58       25.20     21.66 o
  -4  11   2        0.06       29.30     21.52 o
  -3  11   2      619.84      602.89     33.35 o
  -2  11   2        5.54       39.28     14.75 o
  -1  11   2      236.36      275.03     17.57 o
   0  11   2        6.26       43.08     14.23 o
   1  11   2       66.98       68.70     17.84 o
   2  11   2      152.38      151.85     15.21 o
   3  11   2       24.86       24.49     15.07 o
   4  11   2        0.62       27.63     17.72 o
   5  11   2       50.36       84.33     16.33 o
 -20   1   3       98.67      105.17     19.08 o
 -19   1   3        9.13       -7.56     15.08 o
 -18   1   3        9.59       16.08     18.78 o
 -17   1   3       26.84       30.11     13.49 o
 -16   1   3       18.85      -12.38     15.60 o
 -15   1   3      118.01      138.32     28.81 o
 -14   1   3     1661.95     1668.77     31.72 o
 -13   1   3      670.82      654.93     18.11 o
 -12   1   3      417.61      431.87     13.00 o
 -11   1   3       11.49       19.41      9.46 o
 -10   1   3      196.85      192.21      9.90 o
  -9   1   3      120.25       79.33     11.31 o
  -8   1   3      834.38      945.88     17.27 o
  -7   1   3    11177.98    10650.93     44.97 o
  -6   1   3     1064.41      957.96      8.75 o
  -5   1   3    13602.59    12664.58    259.32 o
  -4   1   3       11.03       12.68      3.85 o
  -3   1   3     6581.46     7118.55    149.68 o
  -2   1   3     8300.03     8693.52     55.48 o
  -1   1   3    37917.61    40161.58    218.65 o
   0   1   3     9769.86    10209.11     52.95 o
   1   1   3     1456.75     1458.01     21.81 o
   2   1   3     2494.06     2243.71     32.78 o
   3   1   3      951.65      960.29     25.80 o
   4   1   3      183.19      202.32      8.89 o
   5   1   3     1174.79     1200.57     12.08 o
   6   1   3     1281.34     1202.39     12.83 o
   7   1   3       94.35       92.69     10.15 o
   8   1   3     1676.38     1586.44     32.89 o
   9   1   3     1028.18     1015.43     32.06 o
  10   1   3      708.09      716.03     25.57 o
  11   1   3      306.04      276.65     15.75 o
  12   1   3     1981.42     2125.62     42.17 o
  13   1   3      224.89      227.63     13.60 o
  14   1   3        0.39        6.12     13.04 o
  15   1   3      112.64      113.34     12.67 o
  16   1   3       24.05       24.72     12.31 o
  17   1   3      207.95      255.50     19.48 o
 -19   2   3       66.28       64.16     19.64 o
 -18   2   3        4.36       22.03     18.86 o
 -17   2   3        2.47        8.40     20.53 o
 -16   2   3        1.83       15.34     18.51 o
 -15   2   3       17.86      125.25     27.56 o
 -14   2   3        0.14       51.15     18.57 o
 -13   2   3     1240.07     1166.98     28.65 o
 -12   2   3      203.81      204.95     16.16 o
 -11   2   3        4.20       10.56     10.31 o
 -10   2   3      595.60      629.99     18.55 o
  -9   2   3      148.95      169.82      6.88 o
  -8   2   3       20.78        8.32      6.20 o
  -7   2   3     5001.34     5202.58     53.87 o
  -6   2   3      107.11      110.93      6.41 o
  -5   2   3        0.11        2.71      4.49 o
  -4   2   3     2700.96     2921.54     21.06 o
  -3   2   3      760.66      887.88     20.05 o
  -2   2   3       56.30       22.01      3.56 o
  -1   2   3      382.28      306.44     11.09 o
   0   2   3     2749.70     2712.64     42.75 o
   1   2   3      392.67      321.90     13.00 o
   2   2   3       30.58       42.08      6.51 o
   3   2   3     3293.19     3146.63     58.14 o
   4   2   3      212.18      229.00      8.17 o
   5   2   3       24.91       11.17      9.48 o
   6   2   3      694.86      720.06     11.71 o
   7   2   3      559.02      605.33     11.94 o
   8   2   3        5.24       17.55     10.59 o
   9   2   3        5.01       17.32     11.19 o
  10   2   3      282.42      296.59     12.82 o
  11   2   3      222.68      255.45     13.32 o
  12   2   3       16.17       28.98     12.67 o
  13   2   3      339.72      393.64     14.31 o
  14   2   3      240.39      272.17     17.02 o
  15   2   3       97.62      130.11     13.73 o
  16   2   3       16.93       11.53     13.59 o
 -19   3   3       54.88       79.01     19.84 o
 -18   3   3      107.84      143.21     18.89 o
 -17   3   3      328.55      322.23     25.19 o
 -16   3   3      138.91      180.15     15.63 o
 -15   3   3      458.45      544.29     19.50 o
 -14   3   3      627.77      750.97     73.63 o
 -13   3   3       47.14       35.73      8.46 o
 -12   3   3      107.64      104.07     10.96 o
 -11   3   3      170.79      123.48     20.28 o
 -10   3   3      119.40      105.98      6.82 o
  -9   3   3      164.77      128.76     15.40 o
  -8   3   3     3669.94     3635.61     35.83 o
  -7   3   3       30.31       18.77      9.27 o
  -6   3   3       29.25       38.43      6.05 o
  -5   3   3        0.19        4.19      4.88 o
  -4   3   3       16.46        8.70      7.38 o
  -3   3   3       38.24       40.86      5.38 o
  -2   3   3        0.55       18.85      5.94 o
  -1   3   3     1814.47     2193.02     72.39 o
   0   3   3      504.36      590.66     14.50 o
   1   3   3     3472.78     3709.44    104.11 o
   2   3   3      473.26      512.69      6.86 o
   3   3   3     2605.27     2602.39     32.55 o
   4   3   3      195.89      189.38      8.27 o
   5   3   3      246.74      235.02      9.60 o
   6   3   3       83.85      103.41     10.66 o
   7   3   3      841.66      724.70     12.54 o
   8   3   3        3.19       -7.45     10.71 o
   9   3   3      786.32      740.78     21.83 o
  10   3   3       28.38       17.06     12.09 o
  11   3   3      204.99      225.31     13.13 o
  12   3   3      121.56      129.65     13.06 o
  13   3   3       36.80       76.00     12.88 o
  14   3   3       67.55      104.48     13.34 o
  15   3   3        0.95       34.59     16.32 o
  16   3   3       70.68      107.19     23.88 o
 -18   4   3       95.37      122.18     23.43 o
 -17   4   3      138.02      167.00     22.84 o
 -16   4   3      405.15      402.60     20.50 o
 -15   4   3        1.51        2.83     19.08 o
 -14   4   3      119.35      197.68     33.86 o
 -13   4   3      942.84      896.99     33.77 o
 -12   4   3       15.85       29.79     18.03 o
 -11   4   3      780.81      738.77     19.39 o
 -10   4   3      105.66       30.24     29.61 o
  -9   4   3      275.01      260.35     16.15 o
  -8   4   3     2551.99     2535.00     70.18 o
  -7   4   3      180.53      180.18     13.75 o
  -6   4   3       58.72       53.74      4.87 o
  -5   4   3      129.55       98.71      7.86 o
  -4   4   3        4.92        7.05      4.44 o
  -3   4   3     5664.05     7266.31     76.29 o
  -2   4   3      222.58      236.73      8.72 o
  -1   4   3     3069.31     3828.07     77.52 o
   0   4   3        6.09        4.53      5.94 o
   1   4   3       10.40        2.37      9.29 o
   2   4   3        5.61       16.67      8.44 o
   3   4   3      957.76     1000.86     25.29 o
   4   4   3       11.48       21.90      6.49 o
   5   4   3      527.73      477.29      9.74 o
   6   4   3     1605.42     1517.48     12.48 o
   7   4   3       13.50        9.07     10.74 o
   8   4   3      664.94      644.26     13.03 o
   9   4   3      134.65      125.37     14.54 o
  10   4   3       14.35       34.69     15.81 o
  11   4   3        0.03       17.05     14.21 o
  12   4   3      367.19      365.16     18.19 o
  13   4   3        7.62       23.48     12.73 o
  14   4   3      100.83      149.81     18.65 o
  15   4   3       26.74       47.07     17.64 o
  16   4   3        9.98       38.77     18.23 o
 -18   5   3        0.18        8.53     16.30 o
 -17   5   3       22.35       41.67     15.70 o
 -16   5   3       79.35      111.60     19.22 o
 -15   5   3        1.60       16.39     19.86 o
 -14   5   3        3.07       53.80     19.69 o
 -13   5   3      110.88      128.63     19.98 o
 -12   5   3      295.12      299.89     19.92 o
 -11   5   3        3.47       29.42     22.01 o
 -10   5   3        8.22        8.48     16.70 o
  -9   5   3      772.30      754.54     23.80 o
  -8   5   3      176.62      163.88     21.18 o
  -7   5   3      741.74      505.54     66.26 o
  -6   5   3        9.53       21.90      6.65 o
  -5   5   3      344.67      193.86     59.94 o
  -4   5   3       16.49        7.94      6.37 o
  -3   5   3     1826.95     2195.90     19.58 o
  -2   5   3       29.66       20.03      7.56 o
  -1   5   3      225.31      359.29     11.19 o
   0   5   3      141.68      181.66      6.29 o
   1   5   3       17.68       10.43      8.20 o
   2   5   3      111.05      146.39     10.83 o
   3   5   3      331.42      325.06     11.41 o
   4   5   3      555.64      519.50     18.33 o
   5   5   3      352.27      356.94      9.82 o
   6   5   3        8.64       11.09      9.14 o
   7   5   3      138.48      125.25      9.94 o
   8   5   3       42.60       34.89     11.65 o
   9   5   3       11.06       -1.84     11.79 o
  10   5   3      469.77      443.60     17.49 o
  11   5   3        0.07      -20.49     12.27 o
  12   5   3       61.11       30.93     18.86 o
  13   5   3        0.04      -28.15     20.43 o
  14   5   3       50.77        3.69     18.86 o
  15   5   3      169.91      166.88     19.37 o
 -17   6   3        3.01       27.54     16.00 o
 -16   6   3       29.06       53.48     20.42 o
 -15   6   3      920.60      804.05     61.60 o
 -14   6   3      254.32      238.93     29.29 o
 -13   6   3      163.62      160.59     19.33 o
 -12   6   3      158.67      157.77     19.08 o
 -11   6   3      391.56      387.89     19.80 o
 -10   6   3      244.42      240.01     18.59 o
  -9   6   3     2090.52     1804.14     60.35 o
  -8   6   3       45.03       67.00     16.41 o
  -7   6   3     1628.48     1603.23     52.51 o
  -6   6   3      353.54      333.25     17.07 o
  -5   6   3     1924.90     2010.12     21.11 o
  -4   6   3       94.74      137.53      8.05 o
  -3   6   3     2369.92     2622.27     12.67 o
  -2   6   3      249.92      340.23      8.82 o
  -1   6   3       54.63       80.97      7.46 o
   0   6   3     1462.08     1982.62     28.08 o
   1   6   3      529.70      547.39     10.57 o
   2   6   3      259.89      294.74     15.25 o
   3   6   3      556.96      482.21     17.97 o
   4   6   3     1644.75     1540.41     94.03 o
   5   6   3      869.83      787.74     14.82 o
   6   6   3      105.58      104.05     12.91 o
   7   6   3       66.78       58.51     12.72 o
   8   6   3        0.51       12.69     11.74 o
   9   6   3      215.60      188.58     12.49 o
  10   6   3      198.56      205.22     18.30 o
  11   6   3        9.41       17.16     23.93 o
  12   6   3      416.11      401.72     38.84 o
  13   6   3      494.88      451.03     62.33 o
  14   6   3      108.68      129.01     48.47 o
 -16   7   3       62.55       50.58     21.08 o
 -15   7   3       64.40       61.62     20.36 o
 -14   7   3       26.39       12.32     19.69 o
 -13   7   3      527.82      455.97     26.93 o
 -12   7   3       15.47       42.72     20.24 o
 -11   7   3      261.12      244.64     37.27 o
 -10   7   3      590.80      521.30     20.05 o
  -9   7   3       10.86       19.15     17.86 o
  -8   7   3     1687.87     1539.47     47.66 o
  -7   7   3      482.15      463.94     19.11 o
  -6   7   3      150.24      169.69     17.22 o
  -5   7   3        6.02       16.69      8.25 o
  -4   7   3      592.56      625.14     22.25 o
  -3   7   3       45.81       61.29      9.68 o
  -2   7   3       20.14       28.45      8.22 o
  -1   7   3      181.72      208.39      8.86 o
   0   7   3       59.14       93.26      8.48 o
   1   7   3        6.18       14.90      8.22 o
   2   7   3       20.32       13.31      9.23 o
   3   7   3       31.91       46.22      9.83 o
   4   7   3        3.30       15.81     10.64 o
   5   7   3      868.18      780.26     39.38 o
   6   7   3        0.17       15.27     13.09 o
   7   7   3        0.65       15.94     12.99 o
   8   7   3      146.23      134.40     13.50 o
   9   7   3       35.38       35.97     17.80 o
  10   7   3       16.90       19.05     18.43 o
  11   7   3      137.41      121.04     19.48 o
  12   7   3        2.35       -5.88     25.17 o
  13   7   3        2.36        0.47     28.21 o
 -15   8   3       16.43       59.69     20.53 o
 -14   8   3       12.47       33.02     19.57 o
 -13   8   3      141.48      120.44     19.57 o
 -12   8   3        4.91       27.53     18.75 o
 -11   8   3       53.89       64.01     34.84 o
 -10   8   3     1244.04     1049.54     30.32 o
  -9   8   3       15.71       11.22     17.87 o
  -8   8   3      455.56      361.83     35.14 o
  -7   8   3        6.62       11.35     17.38 o
  -6   8   3      195.38      220.16     26.54 o
  -5   8   3       68.13       71.36     15.47 o
  -4   8   3      177.05      182.25     15.62 o
  -3   8   3      186.62      195.61     12.84 o
  -2   8   3      514.86      578.56     17.48 o
  -1   8   3      145.17      143.31     10.76 o
   0   8   3      104.05      104.45      8.67 o
   1   8   3      167.03      205.71      9.32 o
   2   8   3        0.84       -6.72      9.44 o
   3   8   3        0.01        9.16     11.16 o
   4   8   3       19.54       25.80     11.31 o
   5   8   3      200.39      172.42     18.36 o
   6   8   3        0.28        6.49     13.44 o
   7   8   3      703.80      601.82     20.82 o
   8   8   3       27.68       17.21     17.83 o
   9   8   3      488.00      430.10     20.47 o
  10   8   3       33.95       43.52     18.49 o
  11   8   3       65.54       50.01     25.38 o
  12   8   3       15.01        2.34     33.31 o
 -13   9   3       63.83       60.63     19.61 o
 -12   9   3      112.76      108.11     20.18 o
 -11   9   3       93.18       77.57     27.00 o
 -10   9   3        8.13       25.42     22.36 o
  -9   9   3      408.23      347.90     28.07 o
  -8   9   3        0.06      -15.30     17.56 o
  -7   9   3       48.41       39.54     17.56 o
  -6   9   3      415.46      370.80     18.83 o
  -5   9   3      146.69      134.28     19.56 o
  -4   9   3      689.86      710.88     23.57 o
  -3   9   3      123.50      241.14     48.42 o
  -2   9   3     1867.62     2096.01     76.55 o
  -1   9   3       60.40       89.52      8.91 o
   0   9   3      115.44      143.16     10.28 o
   1   9   3      557.67      607.45     21.61 o
   2   9   3      447.32      420.37     12.61 o
   3   9   3      266.73      240.92     15.80 o
   4   9   3       41.22       58.24     15.65 o
   5   9   3        0.23       12.75     15.51 o
   6   9   3      233.12      216.03     16.49 o
   7   9   3      338.32      281.39     19.58 o
   8   9   3      260.41      217.51     19.55 o
   9   9   3      232.54      232.15     42.59 o
  10   9   3       32.97       22.33     19.25 o
 -11  10   3        1.77       23.16     19.48 o
 -10  10   3       10.00       21.49     18.79 o
  -9  10   3       20.76       40.44     28.34 o
  -8  10   3      128.92      118.51     17.05 o
  -7  10   3       36.44       53.22     16.19 o
  -6  10   3      102.30       95.12     18.78 o
  -5  10   3      603.91      500.29     22.22 o
  -4  10   3        6.82       14.50     13.45 o
  -3  10   3       20.12       39.73     11.92 o
  -2  10   3       97.54      106.28     14.27 o
  -1  10   3       36.53       63.91     14.28 o
   0  10   3      400.65      471.82     20.80 o
   1  10   3        6.91       37.35     13.10 o
   2  10   3      123.77      125.93     15.37 o
   3  10   3       59.83       70.29     15.51 o
   4  10   3       81.44      110.36     16.25 o
   5  10   3        6.06       11.11     16.24 o
   6  10   3       11.88       29.28     16.11 o
   7  10   3       67.87       68.77     16.48 o
   8  10   3       14.95       27.00     16.55 o
  -7  11   3        2.12       26.70     21.73 o
  -6  11   3      598.91      575.94     79.37 o
  -5  11   3       88.13       63.31     22.04 o
  -4  11   3        0.20        9.02     36.24 o
  -3  11   3      136.60      144.33     22.26 o
  -2  11   3       13.03       43.41     14.74 o
  -1  11   3      153.97      238.62     14.91 o
   0  11   3       84.31      110.23     22.00 o
   1  11   3      489.84      514.57     74.49 o
   2  11   3       51.66       72.81     21.45 o
   3  11   3      461.18      365.77     19.05 o
   4  11   3      123.18      125.23     16.25 o
 -20   0   4       12.01       13.45     27.03 o
 -19   0   4        1.47       -3.04     25.46 o
 -18   0   4       13.61       -3.70     17.11 o
 -17   0   4        9.87        4.80     14.32 o
 -16   0   4       30.45       20.43     16.20 o
 -15   0   4      595.95      571.47     35.43 o
 -14   0   4      102.74      123.13     21.49 o
 -13   0   4      547.76      560.95     27.10 o
 -12   0   4     1079.14     1017.84     27.37 o
 -11   0   4        0.37       36.02     21.36 o
 -10   0   4     3504.46     3218.87     32.35 o
  -9   0   4      430.20      406.71     28.39 o
  -8   0   4     1369.42     1417.20     28.24 o
  -7   0   4     1827.65     1740.30     17.03 o
  -6   0   4     6778.32     6707.50     32.50 o
  -5   0   4      843.08      978.45     17.81 o
  -4   0   4     7621.55     7607.88     91.04 o
  -3   0   4    16654.24    16285.25    115.12 o
  -2   0   4    60940.41    57758.76    155.82 o
  -1   0   4     4252.63     3469.99     32.58 o
   0   0   4    30962.44    28978.69    530.78 o
   1   0   4        0.43        6.60      7.63 o
   2   0   4     2945.66     2713.36     23.17 o
   3   0   4      376.21      343.96     15.96 o
   4   0   4     3745.66     3244.36     27.90 o
   5   0   4     1189.75     1135.65     21.57 o
   6   0   4     3117.30     2914.77     29.38 o
   7   0   4      232.13      178.42     18.36 o
   8   0   4     1179.08     1212.87     44.31 o
   9   0   4      501.98      473.16     54.29 o
  10   0   4      817.37      872.57     41.19 o
  11   0   4     2326.77     2544.20    125.16 o
  12   0   4       59.24       62.25     16.71 o
  13   0   4        4.75       -6.70     16.39 o
  14   0   4      383.75      466.68     56.27 o
  15   0   4      296.85      334.73     44.65 o
  16   0   4      234.22      272.44     58.06 o
 -20   1   4      164.03      174.90     26.14 o
 -19   1   4       41.58       43.69     15.10 o
 -18   1   4      101.68      128.96     15.80 o
 -17   1   4      260.10      259.59     15.84 o
 -16   1   4       89.09      165.13     28.75 o
 -15   1   4      785.02      881.97     32.85 o
 -14   1   4       10.52       37.24     13.46 o
 -13   1   4     2086.04     2053.60     15.51 o
 -12   1   4     2295.12     2238.57     12.98 o
 -11   1   4     1441.45     1323.79     12.94 o
 -10   1   4      303.94      306.71     11.96 o
  -9   1   4     1185.63     1149.17     24.60 o
  -8   1   4      315.48      361.62     11.72 o
  -7   1   4      127.93      104.24      9.09 o
  -6   1   4       86.94       83.99      6.71 o
  -5   1   4      586.44      581.34      5.41 o
  -4   1   4     2603.50     2457.91     25.92 o
  -3   1   4        5.60        5.62      2.59 o
  -2   1   4    38816.08    38917.54    356.57 o
  -1   1   4     5647.03     5819.08     76.17 o
   0   1   4      437.43      487.64      6.18 o
   1   1   4      285.72      211.41      6.01 o
   2   1   4      135.77      101.88      7.81 o
   3   1   4       61.77       74.63      8.63 o
   4   1   4     2419.78     2273.13     25.97 o
   5   1   4     1256.59     1130.61     15.22 o
   6   1   4        4.55        5.92      9.70 o
   7   1   4      776.87      718.79     12.69 o
   8   1   4      447.41      410.66     12.44 o
   9   1   4      236.87      241.29     17.60 o
  10   1   4     1019.39     1031.23     18.53 o
  11   1   4      996.80     1206.39     24.71 o
  12   1   4      191.70      212.57     14.89 o
  13   1   4        0.06        1.52     12.91 o
  14   1   4       10.04        7.67     12.00 o
  15   1   4       41.36       52.09     12.55 o
  16   1   4       75.26      127.30     13.37 o
 -20   2   4      567.14      609.85     85.58 o
 -19   2   4      155.95      144.04     19.43 o
 -18   2   4      583.07      568.91     38.83 o
 -17   2   4      430.09      517.04     24.59 o
 -16   2   4       86.40      118.40     28.94 o
 -15   2   4     2976.09     2784.70     47.55 o
 -14   2   4     1614.87     1480.49     18.81 o
 -13   2   4       95.36       82.13      9.38 o
 -12   2   4      190.85      191.49     11.45 o
 -11   2   4      694.33      633.56      8.99 o
 -10   2   4     2954.94     2693.90     27.94 o
  -9   2   4     1303.14     1221.66     19.87 o
  -8   2   4     6905.31     6673.95     71.19 o
  -7   2   4      370.44      342.25      6.72 o
  -6   2   4     2201.09     2121.60     29.52 o
  -5   2   4      270.59      256.26      8.68 o
  -4   2   4      119.58      142.16      4.55 o
  -3   2   4     5963.01     6145.73     97.07 o
  -2   2   4    26628.29    29735.07    220.41 o
  -1   2   4     2602.48     2784.76     57.86 o
   0   2   4     5161.58     5280.29     45.97 o
   1   2   4       95.59       58.77      8.09 o
   2   2   4      980.05      931.12     13.63 o
   3   2   4      877.00      738.90     22.45 o
   4   2   4      401.46      359.03      9.07 o
   5   2   4       45.25       44.99      9.37 o
   6   2   4      342.36      314.83     10.81 o
   7   2   4        2.53        9.68     10.24 o
   8   2   4      556.10      513.26     12.58 o
   9   2   4      323.87      307.14     12.58 o
  10   2   4      553.20      537.99     14.24 o
  11   2   4      535.83      576.15     14.72 o
  12   2   4       18.67       48.53     12.97 o
  13   2   4        2.74       19.56     12.76 o
  14   2   4        0.11        9.08     13.21 o
  15   2   4        1.44       10.19     13.27 o
  16   2   4       55.85       62.62     12.68 o
 -19   3   4       11.85       11.51     15.85 o
 -18   3   4      105.68      116.36     18.10 o
 -17   3   4       11.76       27.13     17.77 o
 -16   3   4      671.41      692.10     70.32 o
 -15   3   4       27.51       65.71     19.43 o
 -14   3   4     1385.93     1435.91    103.91 o
 -13   3   4        0.19       37.26      9.83 o
 -12   3   4       54.01       55.20      7.14 o
 -11   3   4      104.14       97.99      7.08 o
 -10   3   4       44.43       25.49      4.71 o
  -9   3   4     1998.44     1840.69     18.42 o
  -8   3   4      330.98      312.20     10.55 o
  -7   3   4     1739.84     1577.18     34.13 o
  -6   3   4       35.08       30.60      5.43 o
  -5   3   4      725.81      707.78     17.78 o
  -4   3   4     3060.73     3233.69     64.35 o
  -3   3   4     5665.97     6883.84     71.04 o
  -2   3   4     1057.77     1211.89     47.37 o
  -1   3   4     3475.64     3882.20     39.40 o
   0   3   4     2035.14     2237.66     31.42 o
   1   3   4      124.75      138.63      6.27 o
   2   3   4     1503.29     1403.80     14.39 o
   3   3   4      222.22      190.20      8.72 o
   4   3   4     1387.54     1423.30     20.80 o
   5   3   4        6.00       10.41      8.43 o
   6   3   4     1478.06     1418.05     16.24 o
   7   3   4      699.18      627.45     12.79 o
   8   3   4     1269.60     1274.50     15.13 o
   9   3   4     2062.51     1961.46     29.11 o
  10   3   4      156.22      164.84     12.71 o
  11   3   4      435.41      485.98     14.13 o
  12   3   4       38.57       48.21     12.62 o
  13   3   4        6.07       25.53     12.70 o
  14   3   4       16.80       23.82     13.06 o
  15   3   4      312.28      387.51     17.42 o
 -19   4   4      102.43      100.40     16.35 o
 -18   4   4       62.82       86.23     16.16 o
 -17   4   4      384.25      473.22     52.10 o
 -16   4   4        0.15       26.67     19.83 o
 -15   4   4      119.43      106.15     19.60 o
 -14   4   4     1529.35     1424.25     24.64 o
 -13   4   4      274.94      272.21     19.36 o
 -12   4   4      361.60      307.64     19.11 o
 -11   4   4      379.54      370.07     18.20 o
 -10   4   4        1.11        2.84     15.87 o
  -9   4   4        2.24       15.33     14.93 o
  -8   4   4     1399.55     1376.09     54.91 o
  -7   4   4        0.95        5.81      6.43 o
  -6   4   4        7.40        6.90     12.93 o
  -5   4   4     1461.69     1497.70     17.10 o
  -4   4   4      427.42      405.87      7.39 o
  -3   4   4     2056.37     2616.22     50.14 o
  -2   4   4     4250.85     5311.63     89.30 o
  -1   4   4     1689.99     2108.25     41.56 o
   0   4   4        2.03       -1.67      6.53 o
   1   4   4      475.14      457.40     14.81 o
   2   4   4      532.36      514.49      8.86 o
   3   4   4      951.62      839.71     10.69 o
   4   4   4      405.71      343.13      9.70 o
   5   4   4     1277.13     1145.91     11.77 o
   6   4   4      304.81      256.79     10.56 o
   7   4   4       90.08       60.67     11.63 o
   8   4   4       81.24       71.24     11.90 o
   9   4   4       10.24        7.71     11.79 o
  10   4   4      180.14      181.03     12.72 o
  11   4   4      603.96      573.39     14.54 o
  12   4   4        3.86       27.72     12.57 o
  13   4   4      158.64      188.42     13.89 o
  14   4   4      509.93      580.48     18.33 o
  15   4   4       88.18      133.30     18.46 o
 -18   5   4        6.80       55.50     20.96 o
 -17   5   4        9.99       33.16     20.58 o
 -16   5   4       98.91      112.62     20.77 o
 -15   5   4      213.68      194.08     20.39 o
 -14   5   4     1071.24     1122.32     24.16 o
 -13   5   4      635.19      582.17     21.25 o
 -12   5   4     1175.95     1086.64     22.58 o
 -11   5   4     1490.15     1307.59     22.41 o
 -10   5   4      358.24      273.20     17.89 o
  -9   5   4        8.19       28.20     16.19 o
  -8   5   4       14.44        9.87      5.22 o
  -7   5   4     1384.74     1192.17     63.24 o
  -6   5   4      499.77      520.72     21.58 o
  -5   5   4     3572.40     3789.98     23.87 o
  -4   5   4      162.76      168.24     14.83 o
  -3   5   4      378.81      407.28     11.72 o
  -2   5   4     3117.65     3692.10     57.86 o
  -1   5   4      502.45      619.67     10.28 o
   0   5   4        3.72       -0.01      6.95 o
   1   5   4     1403.29     1580.41     34.83 o
   2   5   4      112.24       93.25     10.02 o
   3   5   4       79.94       61.59     14.24 o
   4   5   4     2208.57     1937.31     15.69 o
   5   5   4      160.83      150.70      9.94 o
   6   5   4      536.12      503.69     11.25 o
   7   5   4       63.22       62.22     10.34 o
   8   5   4      338.42      296.03     19.82 o
   9   5   4        0.86       -9.18     18.43 o
  10   5   4       11.60        4.48     16.75 o
  11   5   4        4.88       -6.30     12.76 o
  12   5   4      589.87      603.40     15.67 o
  13   5   4        2.22       22.56     17.75 o
  14   5   4       95.31      134.61     18.46 o
 -17   6   4       38.88       51.79     23.35 o
 -16   6   4      541.62      592.72     33.88 o
 -15   6   4       13.31        8.87     19.52 o
 -14   6   4      626.89      606.20     29.28 o
 -13   6   4       28.04       53.30     24.76 o
 -12   6   4       77.30       79.49     18.94 o
 -11   6   4        3.53       -0.91     18.04 o
 -10   6   4        7.63       14.84     17.49 o
  -9   6   4      349.15      332.99     18.62 o
  -8   6   4      591.09      564.10     18.87 o
  -7   6   4      635.41      578.00     18.50 o
  -6   6   4      377.45      386.17     19.96 o
  -5   6   4      275.03      236.14     13.23 o
  -4   6   4       53.69       49.49      7.72 o
  -3   6   4       22.43       24.83      8.03 o
  -2   6   4        5.11       15.55      7.95 o
  -1   6   4      951.98     1220.09     17.22 o
   0   6   4      132.55      161.64      8.83 o
   1   6   4      984.05     1000.26     22.41 o
   2   6   4       84.41       90.90      9.77 o
   3   6   4     1196.25     1048.58     27.55 o
   4   6   4      662.92      607.81     16.92 o
   5   6   4        0.15       10.98     13.18 o
   6   6   4      216.94      222.60     13.81 o
   7   6   4      129.47      139.60     10.83 o
   8   6   4       14.34       34.54     13.90 o
   9   6   4        8.77       14.27     12.41 o
  10   6   4      653.78      680.93     17.88 o
  11   6   4      185.82      154.73     39.74 o
  12   6   4      331.65      353.33     34.28 o
  13   6   4       49.89      100.58     23.84 o
 -16   7   4       17.93       29.56     20.47 o
 -15   7   4       98.14       95.85     19.71 o
 -14   7   4      115.98      119.45     19.93 o
 -13   7   4      197.07      171.48     19.70 o
 -12   7   4        1.13        7.26     24.30 o
 -11   7   4      157.56      125.67     18.74 o
 -10   7   4      208.34      190.84     18.58 o
  -9   7   4       55.18       49.63     18.00 o
  -8   7   4     1388.87     1264.87     41.59 o
  -7   7   4      469.07      406.84     19.21 o
  -6   7   4      784.63      708.55     19.80 o
  -5   7   4      117.41      100.48      8.19 o
  -4   7   4        6.78        7.82      7.93 o
  -3   7   4      128.40      140.56      9.72 o
  -2   7   4      206.42      272.94     10.36 o
  -1   7   4      150.27      155.29      8.28 o
   0   7   4       66.47       99.96     14.47 o
   1   7   4     2362.50     2383.60     87.32 o
   2   7   4       74.84       75.03      9.26 o
   3   7   4      819.11      768.10     21.29 o
   4   7   4      251.85      228.90     37.84 o
   5   7   4      279.03      220.75     14.44 o
   6   7   4        3.80       12.19     13.50 o
   7   7   4     1160.59      972.33     16.71 o
   8   7   4       88.84       87.27     13.80 o
   9   7   4      370.68      322.87     26.73 o
  10   7   4      334.28      290.59     39.77 o
  11   7   4      269.21      220.83     19.85 o
  12   7   4      278.62      263.28     32.59 o
 -15   8   4      516.27      486.09     87.32 o
 -14   8   4       27.76       59.54     19.30 o
 -13   8   4        4.04       57.61     19.52 o
 -12   8   4      142.31      155.41     27.47 o
 -11   8   4       65.34       55.88     19.02 o
 -10   8   4      584.63      522.21     46.44 o
  -9   8   4        3.06       -2.42     17.98 o
  -8   8   4      112.89      109.23     18.55 o
  -7   8   4     1901.41     1700.38     24.16 o
  -6   8   4        1.87       14.00     18.72 o
  -5   8   4      411.14      391.13     20.60 o
  -4   8   4       23.36       16.49     11.07 o
  -3   8   4       87.05      113.12     12.45 o
  -2   8   4      114.81      115.71     11.83 o
  -1   8   4       66.94       68.68      8.78 o
   0   8   4      349.65      374.43     17.47 o
   1   8   4      248.69      243.40     16.99 o
   2   8   4      122.60      129.67      9.79 o
   3   8   4       42.29       35.12     11.66 o
   4   8   4      129.67      120.65     15.35 o
   5   8   4      806.03      697.17     16.56 o
   6   8   4      341.69      295.40     15.24 o
   7   8   4       30.55       18.07     14.04 o
   8   8   4      129.78       98.03     18.63 o
   9   8   4       21.85        0.47     18.25 o
  10   8   4        3.66      -15.75     27.97 o
  11   8   4       10.58      -13.35     30.58 o
 -13   9   4      288.40      259.04     21.55 o
 -12   9   4      276.68      230.55     20.33 o
 -11   9   4       24.51       31.83     18.94 o
 -10   9   4      165.80      131.79     19.30 o
  -9   9   4       43.20       29.53     18.12 o
  -8   9   4        2.73       21.40     18.13 o
  -7   9   4        8.17       32.39     16.17 o
  -6   9   4      245.17      257.96     16.66 o
  -5   9   4        3.08        2.64     17.23 o
  -4   9   4     1160.89     1208.87     32.03 o
  -3   9   4      636.88      773.96     13.17 o
  -2   9   4       49.47       76.95     10.42 o
  -1   9   4       30.58       36.15      8.70 o
   0   9   4       11.35       11.84      9.42 o
   1   9   4       72.26       52.37     11.79 o
   2   9   4       45.29       32.87     11.81 o
   3   9   4      141.66      117.00     12.28 o
   4   9   4      207.48      178.71     12.61 o
   5   9   4      346.84      300.90     14.28 o
   6   9   4      266.57      237.00     23.01 o
   7   9   4        0.80       -7.87     18.26 o
   8   9   4       29.25        9.32     24.03 o
   9   9   4       17.17       -9.80     20.15 o
 -11  10   4        1.42        9.35     21.81 o
 -10  10   4       50.62       40.42     19.31 o
  -9  10   4       37.16       21.32     18.58 o
  -8  10   4       16.77       29.06     16.50 o
  -7  10   4       37.81       27.62     16.01 o
  -6  10   4        0.42        5.68     15.47 o
  -5  10   4       44.01       39.61     17.38 o
  -4  10   4      936.67     1006.38     39.75 o
  -3  10   4      215.66      252.05     11.56 o
  -2  10   4       89.83      111.98     10.67 o
  -1  10   4       24.25       30.64     17.44 o
   0  10   4        4.99        4.63     16.53 o
   1  10   4       55.04       65.50     14.68 o
   2  10   4      107.95       85.96     15.25 o
   3  10   4      143.48      121.54     15.86 o
   4  10   4      708.54      579.76     31.07 o
   5  10   4       11.55       17.99     16.01 o
   6  10   4      134.73      126.53     20.25 o
   7  10   4      185.09      161.96     28.22 o
  -7  11   4       34.29       48.62     23.56 o
  -6  11   4      177.35      146.23     21.98 o
  -5  11   4       47.48       55.62     25.75 o
  -4  11   4       55.03      114.20     21.41 o
  -3  11   4        9.51       14.83     13.89 o
  -2  11   4       60.77      106.14     15.69 o
  -1  11   4      371.60      435.53     24.77 o
   0  11   4       51.54      104.08     17.53 o
   1  11   4       99.35      103.56     35.95 o
   2  11   4       10.48        4.70     20.42 o
   3  11   4       44.28       49.63     25.98 o
 -20   1   5      126.29      171.78     18.07 o
 -19   1   5       47.18      108.22     13.14 o
 -18   1   5      372.87      462.75     30.17 o
 -17   1   5       47.94       48.09     13.19 o
 -16   1   5      799.79      868.21     26.96 o
 -15   1   5     1918.42     1974.99     26.85 o
 -14   1   5     1529.78     1543.48     13.35 o
 -13   1   5       21.53       26.11     11.62 o
 -12   1   5      546.62      597.26     14.37 o
 -11   1   5      114.30      117.19     13.43 o
 -10   1   5        6.81        4.73      8.60 o
  -9   1   5       14.80       27.14      8.24 o
  -8   1   5     2558.38     2722.77     52.39 o
  -7   1   5      719.97      703.91     15.09 o
  -6   1   5     2348.01     2199.59     13.40 o
  -5   1   5      809.67      742.53     15.55 o
  -4   1   5     2090.26     2019.42     26.76 o
  -3   1   5      683.68      702.85     13.55 o
  -2   1   5      493.19      569.55      7.60 o
  -1   1   5      962.40      997.64     21.23 o
   0   1   5      574.41      612.94      8.71 o
   1   1   5       96.75      106.34      7.58 o
   2   1   5      517.63      497.98     14.17 o
   3   1   5       45.56       75.32      8.67 o
   4   1   5      290.86      257.12     10.08 o
   5   1   5     2544.10     2546.93     44.50 o
   6   1   5       16.29       12.89     10.40 o
   7   1   5     1214.39     1189.78     14.92 o
   8   1   5       50.24       49.23     11.52 o
   9   1   5        1.35       64.37     13.14 o
  10   1   5      255.05      350.06     14.10 o
  11   1   5      794.87      927.92     16.84 o
  12   1   5      203.68      218.41     12.40 o
  13   1   5       34.48       31.77     11.81 o
  14   1   5      177.18      225.44     14.27 o
  15   1   5        6.73       37.61     12.32 o
 -20   2   5       54.63       64.67     15.87 o
 -19   2   5      127.88      136.91     15.70 o
 -18   2   5      313.50      309.82     16.28 o
 -17   2   5      322.50      393.43     44.45 o
 -16   2   5       39.75      175.54     20.28 o
 -15   2   5        5.66       64.25     16.86 o
 -14   2   5       61.32       59.37      9.96 o
 -13   2   5       58.43       47.18      9.44 o
 -12   2   5      114.81      103.23     10.57 o
 -11   2   5      109.07      110.61     12.00 o
 -10   2   5      355.13      327.60      9.41 o
  -9   2   5      287.05      314.94     10.98 o
  -8   2   5     3239.41     3186.79     31.62 o
  -7   2   5     1176.69     1137.94     20.40 o
  -6   2   5      141.90      147.66      4.80 o
  -5   2   5      310.54      323.13      5.20 o
  -4   2   5     4126.31     4223.66     46.88 o
  -3   2   5     3547.94     3791.75     25.34 o
  -2   2   5      484.25      477.88      7.95 o
  -1   2   5     4087.34     4290.72     33.76 o
   0   2   5     1231.64     1189.99     17.52 o
   1   2   5      648.08      608.60     10.76 o
   2   2   5       74.69       61.63      8.94 o
   3   2   5      249.36      231.90     13.21 o
   4   2   5     2005.63     2009.38     26.40 o
   5   2   5     2057.58     1991.57     33.82 o
   6   2   5      388.23      381.84     11.47 o
   7   2   5       12.53       15.17     10.72 o
   8   2   5       21.21       26.65     11.42 o
   9   2   5      675.42      669.47     14.63 o
  10   2   5      137.48      158.40     13.07 o
  11   2   5       23.29       33.45     12.67 o
  12   2   5      117.99      128.69     13.22 o
  13   2   5      144.68      160.40     13.77 o
  14   2   5       46.89       55.69     13.87 o
  15   2   5       43.57       78.30     12.86 o
 -19   3   5        8.38       74.16     23.81 o
 -18   3   5       25.30       46.57     15.28 o
 -17   3   5        2.32       24.14     19.42 o
 -16   3   5       61.87       47.79     19.31 o
 -15   3   5      629.60      687.26     22.06 o
 -14   3   5      639.65      612.35     13.41 o
 -13   3   5     1664.02     1537.67     13.51 o
 -12   3   5      187.32      152.43     15.19 o
 -11   3   5     1614.00     1406.68     27.75 o
 -10   3   5      100.07       53.02     10.60 o
  -9   3   5      263.82      273.19      8.73 o
  -8   3   5     1155.93     1231.44     38.32 o
  -7   3   5     1027.00     1032.93     30.67 o
  -6   3   5      400.50      427.70     18.53 o
  -5   3   5      980.51     1097.96     24.40 o
  -4   3   5      747.49      718.46     13.40 o
  -3   3   5      582.25      640.71     17.45 o
  -2   3   5      969.88     1092.33     16.77 o
  -1   3   5     5009.56     5615.11     57.61 o
   0   3   5     1645.85     1769.80     19.67 o
   1   3   5      737.42      675.94     13.86 o
   2   3   5       12.40        9.14      6.15 o
   3   3   5      716.10      663.93     14.44 o
   4   3   5     2810.99     2570.25     46.37 o
   5   3   5     1126.61     1128.75     12.18 o
   6   3   5      437.99      384.35     11.80 o
   7   3   5        0.00       19.11     11.21 o
   8   3   5      285.90      323.83     13.08 o
   9   3   5      418.19      425.92     13.63 o
  10   3   5      560.19      610.11     14.64 o
  11   3   5      264.41      280.77     13.63 o
  12   3   5       52.98       67.22     12.97 o
  13   3   5       32.46       50.52     13.19 o
  14   3   5        8.80       81.98     13.83 o
 -19   4   5       11.47       32.58     16.81 o
 -18   4   5       79.15       85.32     20.62 o
 -17   4   5     1027.83     1006.78     65.28 o
 -16   4   5       60.58       66.37     19.69 o
 -15   4   5      150.23      171.93     19.93 o
 -14   4   5       23.89       73.01     18.85 o
 -13   4   5      111.01      100.31     18.65 o
 -12   4   5       45.03       38.03     17.69 o
 -11   4   5      449.97      438.96     18.46 o
 -10   4   5      854.08      832.30     18.82 o
  -9   4   5      905.22      857.29     17.99 o
  -8   4   5      661.33      650.53     16.21 o
  -7   4   5     3683.03     3384.30     21.23 o
  -6   4   5       72.81       66.34     11.63 o
  -5   4   5      590.39      528.50     25.60 o
  -4   4   5      524.33      579.40     10.80 o
  -3   4   5       64.24       75.25      6.76 o
  -2   4   5      172.11      198.55      7.05 o
  -1   4   5     1659.80     1741.05     50.08 o
   0   4   5        0.97        3.48      9.15 o
   1   4   5     3562.51     3497.37     30.82 o
   2   4   5        8.45       17.11      8.70 o
   3   4   5     1733.49     1607.00     36.35 o
   4   4   5      141.26      152.67      9.67 o
   5   4   5       55.55       59.15      9.57 o
   6   4   5      549.55      506.68     11.46 o
   7   4   5        1.97        5.39     11.75 o
   8   4   5      304.82      273.96     13.07 o
   9   4   5      305.03      312.19     13.17 o
  10   4   5       38.26      100.27     12.58 o
  11   4   5      267.87      288.08     13.63 o
  12   4   5       18.95       48.59     12.92 o
  13   4   5        1.89      108.69     13.53 o
  14   4   5      111.96      155.48     14.06 o
 -18   5   5      111.21      200.67     21.45 o
 -17   5   5      130.65      187.37     25.43 o
 -16   5   5      182.02      179.75     20.70 o
 -15   5   5       46.86       73.38     20.83 o
 -14   5   5      236.30      272.97     28.71 o
 -13   5   5        3.93       19.71     18.30 o
 -12   5   5     1449.15     1290.43     44.73 o
 -11   5   5       10.95       15.25     17.57 o
 -10   5   5        1.53       15.12     17.15 o
  -9   5   5      937.33      927.81     51.82 o
  -8   5   5      448.22      429.24     16.95 o
  -7   5   5        3.79       14.76     14.82 o
  -6   5   5        4.26        6.46      6.21 o
  -5   5   5      267.47      276.05     13.76 o
  -4   5   5        9.39       31.24     17.94 o
  -3   5   5     2178.78     2545.28     24.39 o
  -2   5   5     1742.73     2014.02     23.66 o
  -1   5   5       93.71       94.53      6.73 o
   0   5   5      971.81     1037.00     12.55 o
   1   5   5       12.12       13.12      8.87 o
   2   5   5      896.59      831.10     12.52 o
   3   5   5       42.77       53.71      9.90 o
   4   5   5     1027.44      976.67     12.44 o
   5   5   5       78.93       87.93     10.59 o
   6   5   5      363.69      337.04     11.44 o
   7   5   5       16.99       28.08     12.04 o
   8   5   5        1.74        9.91     12.07 o
   9   5   5      125.20      111.52     12.68 o
  10   5   5        8.07        6.08     12.48 o
  11   5   5        5.41       61.06     13.21 o
  12   5   5       23.27       28.15     13.10 o
  13   5   5       60.18       74.46     17.97 o
 -17   6   5       19.60       43.29     19.78 o
 -16   6   5      195.99      185.93     20.88 o
 -15   6   5        0.17       44.57     19.76 o
 -14   6   5      452.98      382.37     21.23 o
 -13   6   5       42.36       41.82     19.20 o
 -12   6   5      721.76      654.63     42.47 o
 -11   6   5       87.80       48.88     18.08 o
 -10   6   5       20.20       22.45     17.96 o
  -9   6   5     1849.87     1702.30     60.53 o
  -8   6   5       55.19       67.70     17.29 o
  -7   6   5      224.45      208.54     16.60 o
  -6   6   5      373.60      372.61     44.26 o
  -5   6   5      324.94      296.28     25.27 o
  -4   6   5      106.89      110.82     13.63 o
  -3   6   5      157.60      154.87      7.40 o
  -2   6   5      169.86      184.13     11.66 o
  -1   6   5     1113.68     1208.40     34.80 o
   0   6   5      244.59      227.71     11.69 o
   1   6   5      690.95      649.84     13.31 o
   2   6   5      316.65      302.41     10.79 o
   3   6   5      385.99      323.53     17.27 o
   4   6   5     2023.83     1809.83     18.42 o
   5   6   5      332.04      332.33     17.16 o
   6   6   5       43.34       51.92     12.62 o
   7   6   5      290.45      285.05     12.83 o
   8   6   5        4.63       14.71     14.82 o
   9   6   5       73.67      128.05     13.10 o
  10   6   5       29.87       57.50     14.16 o
  11   6   5       20.76       62.68     17.25 o
  12   6   5       96.39      109.72     17.66 o
 -16   7   5        0.17       12.74     20.34 o
 -15   7   5        8.63       16.91     19.62 o
 -14   7   5        6.18       36.89     24.28 o
 -13   7   5       37.50       46.75     18.81 o
 -12   7   5       53.61       43.53     18.75 o
 -11   7   5      404.32      332.75     19.71 o
 -10   7   5       66.96       47.91     18.47 o
  -9   7   5       57.88       46.92     18.05 o
  -8   7   5      103.75       95.62     18.14 o
  -7   7   5      135.30       97.95     17.61 o
  -6   7   5       13.05       27.15     19.78 o
  -5   7   5      426.97      527.33     29.79 o
  -4   7   5      647.36      691.09     16.86 o
  -3   7   5       24.72       34.45      7.76 o
  -2   7   5      435.46      465.23     15.18 o
  -1   7   5       25.33       26.60     10.34 o
   0   7   5      504.26      485.91     21.57 o
   1   7   5       18.56        9.26      9.64 o
   2   7   5     1081.60      944.39     25.45 o
   3   7   5       33.15       34.67     11.83 o
   4   7   5      154.93      122.70     20.28 o
   5   7   5      738.53      621.27     25.04 o
   6   7   5      277.67      260.16     21.23 o
   7   7   5      206.20      168.62     14.98 o
   8   7   5        1.35       -2.19     19.40 o
   9   7   5        0.20        9.02     32.57 o
  10   7   5        0.00       22.54     17.52 o
  11   7   5        6.73       47.78     18.05 o
 -15   8   5      577.69      587.65     48.57 o
 -14   8   5        0.79       37.38     27.59 o
 -13   8   5      858.38      701.26     52.23 o
 -12   8   5       10.49       20.39     19.24 o
 -11   8   5      109.53      100.72     19.08 o
 -10   8   5        9.32        0.50     18.47 o
  -9   8   5      469.03      416.94     20.32 o
  -8   8   5      281.61      304.19     19.87 o
  -7   8   5      791.15      818.16     21.64 o
  -6   8   5      189.99      202.84     18.40 o
  -5   8   5       64.98       83.83     15.20 o
  -4   8   5      153.33      151.13     10.57 o
  -3   8   5        1.44       30.63      8.28 o
  -2   8   5      215.90      247.28     13.78 o
  -1   8   5        3.26       22.54     13.29 o
   0   8   5      638.89      642.34     34.92 o
   1   8   5      738.18      758.04     22.46 o
   2   8   5      585.96      564.55     16.22 o
   3   8   5      257.12      222.84     12.74 o
   4   8   5        0.19       12.96     16.36 o
   5   8   5      122.65      124.00     14.06 o
   6   8   5      215.14      189.18     15.00 o
   7   8   5       14.31       10.25     17.30 o
   8   8   5       14.77      -27.35     29.38 o
   9   8   5      175.06      155.69     36.30 o
  10   8   5        0.39      -16.51     17.36 o
 -13   9   5       59.93       71.44     20.16 o
 -12   9   5       56.16       49.94     19.73 o
 -11   9   5      167.15      161.60     19.71 o
 -10   9   5      194.97      178.01     19.59 o
  -9   9   5     1080.11      974.73     78.03 o
  -8   9   5        1.51       22.17     18.66 o
  -7   9   5      210.72      216.17     17.29 o
  -6   9   5       17.99       36.00     15.79 o
  -5   9   5       53.81       75.20     14.02 o
  -4   9   5      140.39      153.17     11.11 o
  -3   9   5      194.27      231.38     12.77 o
  -2   9   5      686.13      770.27     19.04 o
  -1   9   5        1.70        4.54      9.61 o
   0   9   5      209.52      145.49     15.84 o
   1   9   5        0.77       -2.80     11.85 o
   2   9   5      112.91      110.54     12.31 o
   3   9   5       88.20       64.82     12.37 o
   4   9   5      199.44      181.62     15.76 o
   5   9   5      139.25      121.19     13.51 o
   6   9   5      241.66      190.55     20.30 o
   7   9   5      284.79      227.08     24.02 o
   8   9   5      160.87      118.90     43.70 o
 -10  10   5        3.44       19.70     18.78 o
  -9  10   5       17.05       16.12     17.48 o
  -8  10   5      157.19      144.35     17.43 o
  -7  10   5      220.73      141.86     28.42 o
  -6  10   5       15.66       37.48     19.85 o
  -5  10   5      140.24      166.28     14.38 o
  -4  10   5        0.17       69.33     17.10 o
  -3  10   5      269.63      311.12     11.71 o
  -2  10   5       15.16       28.75     10.37 o
  -1  10   5        5.61       19.41     12.89 o
   0  10   5       29.14       21.37     14.50 o
   1  10   5        3.31        5.12     19.63 o
   2  10   5       36.77       13.66     18.57 o
   3  10   5        3.24       18.19     20.22 o
   4  10   5       16.05        0.07     15.96 o
   5  10   5       16.12        3.42     15.67 o
   6  10   5      168.48      149.73     24.69 o
  -6  11   5        2.19       35.33     22.91 o
  -5  11   5      128.38      180.60     21.96 o
  -4  11   5       48.27       78.46     14.07 o
  -3  11   5      102.53      174.36     20.76 o
  -2  11   5      432.40      539.11     38.54 o
  -1  11   5       34.96       97.77     17.39 o
   0  11   5       80.62       82.18     21.99 o
   1  11   5       27.25       59.89     20.74 o
 -20   0   6       18.45        8.82     19.08 o
 -19   0   6       35.54       32.99     20.62 o
 -18   0   6      527.01      535.90     21.30 o
 -17   0   6        5.47       30.72     12.55 o
 -16   0   6       53.01       62.19     15.72 o
 -15   0   6       47.75       60.55     14.87 o
 -14   0   6      703.39      745.50     20.90 o
 -13   0   6     2185.50     2318.86     43.74 o
 -12   0   6      800.75      799.64     19.50 o
 -11   0   6     3220.07     3355.10     60.07 o
 -10   0   6       47.96       39.77     14.97 o
  -9   0   6     2566.07     2622.37     21.74 o
  -8   0   6      154.32      127.84     37.34 o
  -7   0   6     1989.19     1963.28     27.58 o
  -6   0   6      727.71      783.90     21.63 o
  -5   0   6       34.58       42.26     11.81 o
  -4   0   6        0.07        2.60      9.16 o
  -3   0   6       87.80       97.44      6.44 o
  -2   0   6      539.04      609.25     17.20 o
  -1   0   6       24.89        9.57      4.43 o
   0   0   6       81.97       78.16      7.32 o
   1   0   6     4475.13     3933.96    227.38 o
   2   0   6      648.45      584.41     52.43 o
   3   0   6      871.58      788.42     48.98 o
   4   0   6       15.47       21.18     11.06 o
   5   0   6      297.57      251.30     20.32 o
   6   0   6     1455.62     1326.03     40.56 o
   7   0   6     1556.95     1439.29     48.85 o
   8   0   6      221.33      199.79     17.07 o
   9   0   6     2684.47     2683.84     25.54 o
  10   0   6      309.61      336.91     17.52 o
  11   0   6      927.09     1074.27     32.60 o
  12   0   6        1.79        3.92     16.15 o
  13   0   6      394.80      415.96     18.63 o
  14   0   6        2.21        8.68     16.78 o
 -20   1   6      100.43      130.78     15.27 o
 -19   1   6      420.44      405.95     14.66 o
 -18   1   6      301.69      301.03     13.85 o
 -17   1   6        0.40       40.80     12.21 o
 -16   1   6      987.12      949.04     14.25 o
 -15   1   6       98.20      111.28     13.19 o
 -14   1   6      512.37      514.54     13.62 o
 -13   1   6      281.94      265.85     15.61 o
 -12   1   6      558.96      539.68     20.68 o
 -11   1   6      585.99      515.91     11.35 o
 -10   1   6     5856.99     6203.90     61.35 o
  -9   1   6      536.83      487.82     11.44 o
  -8   1   6      181.95      194.36      7.84 o
  -7   1   6     1612.68     1622.39     48.82 o
  -6   1   6      976.58      986.75     21.10 o
  -5   1   6      262.15      270.68      5.29 o
  -4   1   6     4152.12     3912.42     37.38 o
  -3   1   6      127.47      159.13      7.76 o
  -2   1   6     1731.06     1666.63     28.71 o
  -1   1   6      445.88      416.38      6.64 o
   0   1   6     1468.45     1302.87     20.64 o
   1   1   6     3618.18     3494.67     20.88 o
   2   1   6       21.28       37.74      8.38 o
   3   1   6      158.96      168.37      9.14 o
   4   1   6        5.29        8.43      9.53 o
   5   1   6      869.01      763.71     13.50 o
   6   1   6        0.12       -2.23     10.68 o
   7   1   6      117.99      108.44     11.84 o
   8   1   6      133.71      120.08     12.36 o
   9   1   6      455.09      452.56     14.17 o
  10   1   6     1498.82     1818.78     16.86 o
  11   1   6       35.96       69.39     11.53 o
  12   1   6       35.89       37.69     11.49 o
  13   1   6        1.57       55.28     11.74 o
  14   1   6      135.70      201.34     12.59 o
 -20   2   6       40.21       46.25     15.27 o
 -19   2   6        1.08       43.11     14.96 o
 -18   2   6      131.48      127.61     19.86 o
 -17   2   6       56.36      102.09     16.14 o
 -16   2   6     1227.77     1178.82     24.85 o
 -15   2   6     2684.77     2634.41     31.31 o
 -14   2   6      668.75      602.02     11.60 o
 -13   2   6      586.12      545.07     13.26 o
 -12   2   6      192.83      188.19     11.67 o
 -11   2   6      123.20      129.48      9.11 o
 -10   2   6       46.66       86.24      8.48 o
  -9   2   6      618.71      554.00     14.17 o
  -8   2   6     2214.98     2049.64     37.23 o
  -7   2   6     1946.61     1819.45     39.48 o
  -6   2   6     2858.52     2849.19     42.68 o
  -5   2   6      963.32      822.49     11.52 o
  -4   2   6     2995.27     2878.77     59.15 o
  -3   2   6     1816.44     1809.83     18.30 o
  -2   2   6      876.65      886.85     11.68 o
  -1   2   6     2622.18     2573.67     30.93 o
   0   2   6       49.80       61.70      7.32 o
   1   2   6     1358.30     1246.56     29.40 o
   2   2   6     5203.64     4955.25     24.89 o
   3   2   6      973.18      859.97     23.11 o
   4   2   6     4559.79     4414.79     72.54 o
   5   2   6       59.67       68.06     10.52 o
   6   2   6      892.42      830.37     16.81 o
   7   2   6      192.89      194.09     12.12 o
   8   2   6        2.87       29.15     12.18 o
   9   2   6      274.68      280.36     13.55 o
  10   2   6     1364.36     1477.79     18.11 o
  11   2   6       10.89       38.51     12.87 o
  12   2   6      117.28      169.16     13.71 o
  13   2   6      293.81      370.28     15.10 o
  14   2   6       85.90      132.17     12.35 o
 -19   3   6      277.06      311.71     22.01 o
 -18   3   6        2.03       29.86     21.55 o
 -17   3   6       10.55       34.78     19.16 o
 -16   3   6       17.07       44.60     18.94 o
 -15   3   6      545.24      568.45     26.54 o
 -14   3   6       23.09       32.82     10.45 o
 -13   3   6        2.10        7.07      9.91 o
 -12   3   6        0.40        7.48      6.56 o
 -11   3   6       53.04       44.36      9.02 o
 -10   3   6       36.37       35.41      6.13 o
  -9   3   6      539.77      517.41     11.62 o
  -8   3   6      762.77      783.80     16.90 o
  -7   3   6      220.50      228.72     11.61 o
  -6   3   6        0.22        1.99      4.54 o
  -5   3   6       34.90       40.55      6.28 o
  -4   3   6     1837.60     2019.27     25.22 o
  -3   3   6     1636.57     1629.60     15.50 o
  -2   3   6      381.36      383.41     17.93 o
  -1   3   6       82.00       73.69      7.12 o
   0   3   6        8.08       14.40      7.17 o
   1   3   6       96.70       73.54      6.28 o
   2   3   6     1684.57     1585.46     21.57 o
   3   3   6     1106.94     1016.42     21.40 o
   4   3   6       71.01       63.94      9.52 o
   5   3   6        0.64       -3.35     10.64 o
   6   3   6       59.78       51.50     11.18 o
   7   3   6      399.62      386.81     19.27 o
   8   3   6       51.81       68.44     12.23 o
   9   3   6      331.47      352.67     13.80 o
  10   3   6        8.78       62.44     12.72 o
  11   3   6       80.89      116.76     13.09 o
  12   3   6      330.89      353.84     14.67 o
  13   3   6       53.60       75.26     13.65 o
  14   3   6       34.90      102.57     14.24 o
 -19   4   6       17.94       25.41     20.57 o
 -18   4   6        9.31       24.15     19.85 o
 -17   4   6        5.15       21.30     19.49 o
 -16   4   6       48.57       89.78     19.67 o
 -15   4   6       92.71      104.84     26.32 o
 -14   4   6      948.35      871.44     21.87 o
 -13   4   6      130.71      128.69     18.18 o
 -12   4   6      428.38      351.87     15.46 o
 -11   4   6      326.61      277.58     12.96 o
 -10   4   6      301.35      264.68     15.66 o
  -9   4   6      162.60      184.23     10.89 o
  -8   4   6        2.07       17.08      8.71 o
  -7   4   6      187.73      181.33     15.98 o
  -6   4   6      666.75      656.72     30.85 o
  -5   4   6     1802.87     1740.64     27.54 o
  -4   4   6       93.76      101.88      5.39 o
  -3   4   6      200.17      207.59      6.35 o
  -2   4   6       39.73       62.81      9.59 o
  -1   4   6      840.50      890.34     29.67 o
   0   4   6      792.92      758.53     22.38 o
   1   4   6     1128.11     1077.17     17.70 o
   2   4   6       25.82       27.35      9.21 o
   3   4   6      597.88      531.69     10.98 o
   4   4   6      749.97      702.51     11.71 o
   5   4   6      171.28      148.72     11.84 o
   6   4   6      341.37      369.08     13.24 o
   7   4   6      147.24      123.69     12.77 o
   8   4   6      393.87      359.99     13.81 o
   9   4   6      433.24      425.51     14.01 o
  10   4   6       16.81       52.56     12.58 o
  11   4   6      234.14      219.42     24.72 o
  12   4   6       20.02       40.84     12.80 o
  13   4   6      103.00      163.29     14.15 o
 -18   5   6      497.03      470.96     22.72 o
 -17   5   6      429.24      411.71     22.33 o
 -16   5   6       15.57       51.91     19.88 o
 -15   5   6       54.35       82.84     19.50 o
 -14   5   6      207.49      200.61     19.40 o
 -13   5   6       53.01       47.92     18.17 o
 -12   5   6      446.75      418.11     19.78 o
 -11   5   6       55.21       50.49     17.56 o
 -10   5   6     3050.55     2790.94     66.51 o
  -9   5   6     4269.04     4255.57    190.35 o
  -8   5   6     1557.29     1517.63     33.40 o
  -7   5   6      162.43      188.13     26.03 o
  -6   5   6        0.05        3.71      4.91 o
  -5   5   6      516.58      532.88     35.91 o
  -4   5   6      303.42      247.00     23.28 o
  -3   5   6      796.48      907.16     52.64 o
  -2   5   6     3240.62     3410.30     78.04 o
  -1   5   6     1436.67     1546.23     72.08 o
   0   5   6     1172.08     1126.04     13.66 o
   1   5   6      620.82      566.89     13.48 o
   2   5   6      323.05      291.70     13.07 o
   3   5   6       55.40       66.43     10.25 o
   4   5   6     1794.08     1719.25     14.78 o
   5   5   6       33.05       32.44     10.70 o
   6   5   6      773.98      707.57     13.01 o
   7   5   6      945.70      864.17     15.98 o
   8   5   6      176.37      166.75     12.82 o
   9   5   6       35.39       54.81     12.79 o
  10   5   6      155.06      128.75     13.39 o
  11   5   6       23.82       21.40     13.17 o
  12   5   6      136.76      146.69     14.16 o
 -17   6   6      188.28      185.43     21.15 o
 -16   6   6       52.04       84.05     32.03 o
 -15   6   6      396.97      356.49     21.39 o
 -14   6   6       33.20       42.40     19.20 o
 -13   6   6       76.69       62.58     18.38 o
 -12   6   6      102.99       83.44     18.26 o
 -11   6   6       38.00       51.08     18.07 o
 -10   6   6     3143.37     3018.31    106.86 o
  -9   6   6      551.55      514.75     19.46 o
  -8   6   6     1659.19     1591.34     69.37 o
  -7   6   6       23.00       33.85     18.86 o
  -6   6   6     1576.92     1712.78     24.20 o
  -5   6   6        7.61        1.44      7.21 o
  -4   6   6      617.36      757.88     41.06 o
  -3   6   6     1501.23     1659.97     45.96 o
  -2   6   6      221.27      261.24     19.12 o
  -1   6   6      560.86      563.83     20.61 o
   0   6   6      239.11      222.15     10.49 o
   1   6   6        3.25        9.95      9.91 o
   2   6   6       22.12       26.60     10.15 o
   3   6   6     3887.75     3542.58     22.70 o
   4   6   6       51.23       44.37     13.23 o
   5   6   6     1239.38     1117.77     14.03 o
   6   6   6        7.21       32.47     10.68 o
   7   6   6        9.13       20.75     10.86 o
   8   6   6      121.10      128.41     13.40 o
   9   6   6      259.48      278.07     13.97 o
  10   6   6       49.24       58.43     15.20 o
  11   6   6        1.58        6.77     16.82 o
 -16   7   6        0.13       35.91     36.91 o
 -15   7   6       22.63       21.51     19.36 o
 -14   7   6       68.03       64.27     19.24 o
 -13   7   6      149.56      122.53     19.17 o
 -12   7   6       42.40       38.31     18.70 o
 -11   7   6        5.69        4.52     18.47 o
 -10   7   6      583.02      510.49     20.17 o
  -9   7   6       53.60       55.78     17.88 o
  -8   7   6      217.15      225.14     29.91 o
  -7   7   6       12.63       24.44     17.01 o
  -6   7   6      802.94      894.02     23.31 o
  -5   7   6      205.37      226.61     13.68 o
  -4   7   6      190.26      200.53     13.43 o
  -3   7   6      192.88      200.43     11.93 o
  -2   7   6      290.06      278.87     13.13 o
  -1   7   6        0.40       -3.70      8.48 o
   0   7   6        0.07       10.11      9.57 o
   1   7   6      484.56      464.11     13.01 o
   2   7   6      704.00      672.90     12.41 o
   3   7   6      605.13      575.32     13.83 o
   4   7   6        2.69        4.16     11.91 o
   5   7   6      495.72      493.08     15.47 o
   6   7   6       27.11       25.46     13.47 o
   7   7   6      308.34      277.64     14.57 o
   8   7   6        3.06       29.61     14.43 o
   9   7   6      139.36      139.02     13.13 o
  10   7   6       82.33      105.59     17.09 o
 -15   8   6       35.04       81.92     25.31 o
 -14   8   6      175.18      140.92     20.17 o
 -13   8   6       73.44       62.99     19.65 o
 -12   8   6      119.67      105.43     19.51 o
 -11   8   6       54.78       46.01     22.03 o
 -10   8   6       58.56       51.32     18.77 o
  -9   8   6      300.88      278.81     19.73 o
  -8   8   6      372.73      379.73     19.73 o
  -7   8   6     2046.20     2007.01     32.23 o
  -6   8   6      347.18      431.33     20.16 o
  -5   8   6       28.73       95.59     13.29 o
  -4   8   6      649.05      637.20     19.78 o
  -3   8   6       16.17       13.37     10.17 o
  -2   8   6        6.34       15.52      9.37 o
  -1   8   6      214.38      192.01      9.52 o
   0   8   6      147.63      165.46     10.13 o
   1   8   6        0.16       22.47      9.74 o
   2   8   6       58.61       51.65     12.01 o
   3   8   6      620.31      576.93     16.30 o
   4   8   6     1064.02      895.24     15.44 o
   5   8   6        3.36       11.36     12.63 o
   6   8   6        0.01       14.21     14.04 o
   7   8   6        0.80       27.61     13.91 o
   8   8   6       30.22       45.99     17.10 o
   9   8   6      144.13      175.65     18.10 o
 -13   9   6       60.99       50.68     19.97 o
 -12   9   6       44.31       48.26     19.65 o
 -11   9   6       82.70       60.33     19.31 o
 -10   9   6      254.19      230.86     20.50 o
  -9   9   6      919.18      858.49     31.22 o
  -8   9   6      453.73      495.42     28.75 o
  -7   9   6       29.50       61.93     21.44 o
  -6   9   6      108.40      154.29     14.56 o
  -5   9   6       68.10       75.60     11.84 o
  -4   9   6       36.35      134.43     13.13 o
  -3   9   6      519.80      565.60     17.34 o
  -2   9   6      231.95      199.46     13.31 o
  -1   9   6       10.59       47.11     16.16 o
   0   9   6      680.89      561.22     19.95 o
   1   9   6        5.81       22.11     11.74 o
   2   9   6      116.35      106.94     12.41 o
   3   9   6      143.27      126.14     12.95 o
   4   9   6      121.17      144.88     11.86 o
   5   9   6      129.72      135.99     13.57 o
   6   9   6      167.69      142.86     15.97 o
   7   9   6       32.47       50.12     15.35 o
 -10  10   6        7.01       11.69     23.46 o
  -9  10   6       88.98      108.83     16.09 o
  -8  10   6      665.95      597.49     36.54 o
  -7  10   6       25.27       67.26     21.37 o
  -6  10   6      384.37      349.45     26.99 o
  -5  10   6      277.77      274.06     14.86 o
  -4  10   6      163.90      208.91     15.59 o
  -3  10   6      177.71      184.21     13.86 o
  -2  10   6       22.08       36.52     14.89 o
  -1  10   6       21.06       44.53     15.10 o
   0  10   6      235.57      231.76     16.24 o
   1  10   6       62.48       75.48     15.25 o
   2  10   6       22.28       17.86     14.13 o
   3  10   6      183.02      155.09     15.33 o
   4  10   6       21.21       32.63     15.40 o
  -4  11   6       43.30       84.60     14.81 o
  -3  11   6        0.36       24.88     14.66 o
  -2  11   6       32.12       49.09     19.94 o
  -1  11   6       25.47       41.63     20.14 o
 -20   1   7       85.56      115.68     12.70 o
 -19   1   7       70.90      118.69     12.59 o
 -18   1   7       32.29       31.72     14.01 o
 -17   1   7      300.37      314.70     12.98 o
 -16   1   7       17.02       38.95     12.05 o
 -15   1   7      656.30      641.08     19.09 o
 -14   1   7        1.53        4.35     11.16 o
 -13   1   7       19.12       16.66     10.46 o
 -12   1   7       70.74       58.40      9.87 o
 -11   1   7      129.23      105.70      9.36 o
 -10   1   7       93.49       83.89     10.64 o
  -9   1   7     5087.37     5050.95     50.99 o
  -8   1   7      450.88      426.55     11.12 o
  -7   1   7      161.84      148.50      7.41 o
  -6   1   7      161.09      140.65      5.38 o
  -5   1   7     1054.24      998.03     20.10 o
  -4   1   7        5.55       50.36     14.75 o
  -3   1   7     9612.22     9303.99     98.32 o
  -2   1   7     3253.90     3167.23     48.63 o
  -1   1   7      167.50      122.82      5.35 o
   0   1   7      585.31      567.25      8.39 o
   1   1   7     2130.33     2035.69     26.61 o
   2   1   7      316.69      291.27     14.23 o
   3   1   7      738.43      701.63     26.77 o
   4   1   7      349.96      351.07     13.25 o
   5   1   7      166.13      130.50     10.73 o
   6   1   7      334.04      315.87     12.30 o
   7   1   7     1969.54     1875.85     42.61 o
   8   1   7       12.43       28.27     10.77 o
   9   1   7        6.25      153.48     14.70 o
  10   1   7      508.67      564.40     13.30 o
  11   1   7      107.83      105.22     11.59 o
  12   1   7       39.23       34.39     11.29 o
  13   1   7        2.16       54.27     11.74 o
 -20   2   7       10.78       66.88     17.14 o
 -19   2   7       93.63       96.80     16.45 o
 -18   2   7       89.80       88.30     14.54 o
 -17   2   7      480.53      514.15     20.64 o
 -16   2   7      162.24      198.89     16.55 o
 -15   2   7       93.18      126.03     12.27 o
 -14   2   7      125.83      153.69     10.85 o
 -13   2   7        8.89       24.95     10.04 o
 -12   2   7      112.87      122.36      9.66 o
 -11   2   7      330.94      323.59     11.24 o
 -10   2   7      279.37      275.38      8.95 o
  -9   2   7       51.36       47.89      6.32 o
  -8   2   7      790.45      759.41     18.59 o
  -7   2   7      349.13      365.87      7.73 o
  -6   2   7        4.76        6.05      4.98 o
  -5   2   7        7.00        8.77      3.99 o
  -4   2   7      432.42      384.65     32.49 o
  -3   2   7     1827.44     1769.11     43.08 o
  -2   2   7      387.21      373.57      9.23 o
  -1   2   7      442.73      429.86     13.32 o
   0   2   7       90.43       76.87      7.33 o
   1   2   7      282.73      279.37      9.59 o
   2   2   7      187.94      178.93      9.86 o
   3   2   7      110.13      111.48      9.09 o
   4   2   7       15.39       16.51     10.14 o
   5   2   7      518.05      479.46     12.58 o
   6   2   7      486.85      489.69     21.59 o
   7   2   7      275.61      285.07     12.91 o
   8   2   7      187.63      151.81     12.84 o
   9   2   7       54.00      161.29     15.43 o
  10   2   7       22.87       29.76     12.44 o
  11   2   7      294.85      343.56     14.11 o
  12   2   7        0.00       86.82     11.74 o
  13   2   7        8.78       47.04     11.73 o
 -19   3   7       56.04       87.26     20.86 o
 -18   3   7        8.31       53.11     16.74 o
 -17   3   7       63.75      102.15     17.59 o
 -16   3   7       20.67       67.01     16.65 o
 -15   3   7      391.50      377.86     15.95 o
 -14   3   7       90.43       78.38     10.76 o
 -13   3   7      137.14      124.97     11.17 o
 -12   3   7      144.15      136.12     12.04 o
 -11   3   7      198.18      192.17     12.20 o
 -10   3   7      158.60      160.24     11.81 o
  -9   3   7      363.72      320.24     23.46 o
  -8   3   7     1302.90     1223.77     51.34 o
  -7   3   7     3611.48     3915.66     27.86 o
  -6   3   7      811.60      754.72     20.59 o
  -5   3   7      966.63      951.50     19.30 o
  -4   3   7     1378.74     1265.23    121.19 o
  -3   3   7     1873.24     1685.44    104.95 o
  -2   3   7       48.19       47.29      5.69 o
  -1   3   7      513.55      517.04      8.36 o
   0   3   7      492.47      460.44      9.30 o
   1   3   7      185.74      147.09     12.49 o
   2   3   7      209.09      157.68      8.63 o
   3   3   7       79.31       67.65      9.55 o
   4   3   7       64.25       54.31     10.07 o
   5   3   7      162.60      141.72     11.94 o
   6   3   7       87.19       79.80     12.02 o
   7   3   7      270.88      261.88     13.30 o
   8   3   7      714.84      686.28     15.05 o
   9   3   7      127.62      138.38     13.24 o
  10   3   7       82.28       88.92     13.09 o
  11   3   7       47.15      109.14     13.33 o
  12   3   7       68.07       82.74     13.69 o
  13   3   7        3.03       39.35     13.67 o
 -19   4   7       52.65       55.24     19.50 o
 -18   4   7       14.43       24.12     38.29 o
 -17   4   7        0.03       35.75     29.39 o
 -16   4   7      449.43      438.38     20.69 o
 -15   4   7        0.40       10.70     18.08 o
 -14   4   7      201.30      183.23     18.51 o
 -13   4   7      194.46      162.09     14.13 o
 -12   4   7      151.06      148.29     13.38 o
 -11   4   7     1700.09     1628.96     40.60 o
 -10   4   7      253.17      262.22     14.30 o
  -9   4   7      322.44      392.07     21.04 o
  -8   4   7      257.45      272.48     12.06 o
  -7   4   7     1238.47     1193.02     37.60 o
  -6   4   7       10.21       15.74      6.39 o
  -5   4   7     4503.14     4467.16    135.29 o
  -4   4   7       14.01        0.43      6.37 o
  -3   4   7       18.00      103.70     15.97 o
  -2   4   7      932.13     1013.71     15.53 o
  -1   4   7      691.63      676.86     17.48 o
   0   4   7      107.13      105.23      9.21 o
   1   4   7      488.46      445.33     10.73 o
   2   4   7      178.48      150.44     10.83 o
   3   4   7      421.15      368.47     11.24 o
   4   4   7     1708.01     1557.91     14.47 o
   5   4   7       14.13        0.80     10.72 o
   6   4   7      113.46       99.94     12.35 o
   7   4   7       33.47       32.92     12.62 o
   8   4   7      878.00      905.70     16.07 o
   9   4   7      102.07      102.29     13.26 o
  10   4   7      481.46      578.83     15.60 o
  11   4   7        7.54       13.82     12.91 o
  12   4   7      131.25      180.03     14.31 o
 -18   5   7       16.41      114.91     21.08 o
 -17   5   7      117.14      120.60     21.56 o
 -16   5   7      207.27      218.96     20.02 o
 -15   5   7       89.26       91.15     18.78 o
 -14   5   7       15.21       19.46     17.73 o
 -13   5   7       55.08       42.62     23.89 o
 -12   5   7       12.35       25.41     19.55 o
 -11   5   7      289.42      273.14     18.19 o
 -10   5   7      720.54      772.27     19.38 o
  -9   5   7      194.08      204.44     16.32 o
  -8   5   7       18.01       22.12     13.33 o
  -7   5   7      212.54      168.33     14.19 o
  -6   5   7      255.47      243.79      8.24 o
  -5   5   7        0.28       -4.99      7.07 o
  -4   5   7       18.53       51.75      9.11 o
  -3   5   7      454.86      524.76     18.19 o
  -2   5   7       80.69       80.91      8.87 o
  -1   5   7        0.52       12.03      9.70 o
   0   5   7      674.37      663.57     13.91 o
   1   5   7      182.10      169.11     10.49 o
   2   5   7       13.25       20.57      9.56 o
   3   5   7      485.03      471.78     12.13 o
   4   5   7     1330.49     1278.83     16.39 o
   5   5   7       11.83       18.85     10.92 o
   6   5   7       88.65      105.12     11.42 o
   7   5   7       28.86       35.76     12.66 o
   8   5   7       15.36       13.34     12.62 o
   9   5   7      344.58      376.43     14.35 o
  10   5   7       35.91       32.50     13.06 o
  11   5   7       47.50       55.93     13.53 o
 -17   6   7        0.24       38.41     20.20 o
 -16   6   7       75.06       60.44     19.89 o
 -15   6   7       58.51       59.87     19.46 o
 -14   6   7        2.12        9.35     18.28 o
 -13   6   7      131.29      131.54     18.59 o
 -12   6   7      615.39      545.41     20.02 o
 -11   6   7       36.01       41.72     19.61 o
 -10   6   7      113.49      129.22     16.11 o
  -9   6   7      314.82      328.33     18.87 o
  -8   6   7      156.26      175.12     15.08 o
  -7   6   7       35.33       46.67     13.90 o
  -6   6   7      349.46      324.99     13.97 o
  -5   6   7       83.43       73.40      7.21 o
  -4   6   7       12.07        8.71      7.02 o
  -3   6   7       21.74       67.03     18.21 o
  -2   6   7      502.46      508.52     14.01 o
  -1   6   7      214.15      188.20     10.78 o
   0   6   7      902.73      854.05     14.94 o
   1   6   7       45.12       36.44     10.57 o
   2   6   7      281.63      237.64     12.54 o
   3   6   7        9.60       13.89     11.71 o
   4   6   7        0.09       14.32     13.19 o
   5   6   7       95.97       91.71     11.28 o
   6   6   7      456.15      430.13     21.99 o
   7   6   7       58.58       60.30     12.51 o
   8   6   7       98.84      124.64     13.27 o
   9   6   7        9.17       13.63     12.79 o
  10   6   7      172.62      164.72     14.08 o
 -16   7   7      105.22       79.76     19.98 o
 -15   7   7        4.54       -7.16     19.48 o
 -14   7   7       10.22        5.81     18.71 o
 -13   7   7        1.83        3.50     18.33 o
 -12   7   7       90.75       71.45     23.08 o
 -11   7   7      142.58      135.94     18.61 o
 -10   7   7      210.69      195.98     18.51 o
  -9   7   7      390.17      395.85     18.78 o
  -8   7   7      105.08      124.40     15.21 o
  -7   7   7      112.56      110.82     14.51 o
  -6   7   7        1.04       17.59     12.32 o
  -5   7   7      164.61      207.06     19.67 o
  -4   7   7      533.70      602.29     15.67 o
  -3   7   7      281.03      279.48     21.87 o
  -2   7   7      162.57      157.49     10.72 o
  -1   7   7      102.57      104.30     10.00 o
   0   7   7      110.66      108.64     10.02 o
   1   7   7       16.18       19.67     10.61 o
   2   7   7       41.12       41.92     13.15 o
   3   7   7      171.20      155.47     12.57 o
   4   7   7        5.10       16.52     11.99 o
   5   7   7      227.78      206.14     14.42 o
   6   7   7        2.86        2.72     13.54 o
   7   7   7      113.20      111.93     14.93 o
   8   7   7      233.17      255.15     13.50 o
   9   7   7       21.26       47.36     13.12 o
 -14   8   7       12.06       40.49     19.85 o
 -13   8   7      312.31      245.37     20.47 o
 -12   8   7      134.93      119.62     19.47 o
 -11   8   7        0.71       21.21     18.16 o
 -10   8   7      190.60      175.27     19.27 o
  -9   8   7       33.73      102.56     19.91 o
  -8   8   7      397.10      435.64     17.19 o
  -7   8   7       87.42      112.89     19.76 o
  -6   8   7      705.55      669.46     16.58 o
  -5   8   7        1.13       59.87     17.79 o
  -4   8   7      362.64      519.06     19.66 o
  -3   8   7      758.20      737.63     38.47 o
  -2   8   7       53.52      108.04     19.63 o
  -1   8   7      696.52      688.57     41.31 o
   0   8   7      305.40      310.43     16.37 o
   1   8   7       20.10       16.25      9.94 o
   2   8   7       59.79       78.97     12.19 o
   3   8   7      929.51      812.14     15.04 o
   4   8   7       36.26       43.97     12.69 o
   5   8   7      106.42      109.74     12.96 o
   6   8   7      217.78      200.14     13.42 o
   7   8   7        1.17       14.44     14.28 o
   8   8   7      116.41      129.91     17.44 o
 -12   9   7        4.29       10.14     18.83 o
 -11   9   7      150.06      124.40     19.63 o
 -10   9   7      125.46       94.49     19.30 o
  -9   9   7      140.14      141.49     17.29 o
  -8   9   7      277.87      287.33     21.71 o
  -7   9   7        3.04       19.91     13.98 o
  -6   9   7        0.49       20.41     13.65 o
  -5   9   7        6.89       52.31     12.16 o
  -4   9   7      255.04      280.50     16.57 o
  -3   9   7        4.87       16.53     13.44 o
  -2   9   7       83.04       75.39     13.21 o
  -1   9   7      155.77      165.68     13.22 o
   0   9   7      188.16      210.57     12.48 o
   1   9   7      333.23      301.71     20.11 o
   2   9   7      466.04      401.02     13.61 o
   3   9   7       10.14       21.14     11.55 o
   4   9   7       35.77       42.76     11.68 o
   5   9   7       52.75       72.99     13.32 o
  -9  10   7        0.35       26.25     16.91 o
  -8  10   7       19.81       34.19     16.52 o
  -7  10   7       28.25       43.29     16.04 o
  -6  10   7      321.24      260.29     16.44 o
  -5  10   7        9.43        6.97     15.07 o
  -4  10   7        0.05        6.70     11.04 o
  -3  10   7        0.04        6.77     15.40 o
  -2  10   7        7.37       19.13     15.11 o
  -1  10   7       64.78       76.08     15.39 o
   0  10   7      123.93      107.13     15.68 o
   1  10   7        9.12       13.92     15.07 o
   2  10   7        1.95       11.85     15.06 o
 -20   0   8      133.14      107.29     18.10 o
 -19   0   8      137.84      128.13     15.33 o
 -18   0   8       41.66       40.35     14.45 o
 -17   0   8      291.51      314.54     23.91 o
 -16   0   8        0.64       11.86     21.99 o
 -15   0   8      453.02      396.29     19.00 o
 -14   0   8        0.89       -6.26     16.63 o
 -13   0   8      235.79      237.07     13.25 o
 -12   0   8      278.17      249.15     14.12 o
 -11   0   8      501.75      546.59     18.39 o
 -10   0   8      240.15      315.23     47.60 o
  -9   0   8      195.57      230.42     14.85 o
  -8   0   8      205.52      193.77     11.78 o
  -7   0   8       66.00       59.95      6.70 o
  -6   0   8      306.47      304.86     14.12 o
  -5   0   8      655.63      626.98     20.38 o
  -4   0   8      161.99      291.29     20.90 o
  -3   0   8     8479.47     8192.51     42.92 o
  -2   0   8      281.79      237.81     33.49 o
  -1   0   8        2.48        6.39      4.55 o
   0   0   8       51.06       55.26      5.88 o
   1   0   8       25.64       29.46      8.73 o
   2   0   8       40.76       32.00      9.61 o
   3   0   8      199.66      148.66     12.07 o
   4   0   8      169.23      152.83     12.15 o
   5   0   8      200.07      195.15     13.60 o
   6   0   8      662.29      620.55     38.05 o
   7   0   8      772.36      780.25     32.49 o
   8   0   8      541.32      591.82     17.54 o
   9   0   8        6.01       19.17     15.37 o
  10   0   8      256.16      230.47     16.88 o
  11   0   8      105.72      115.04     16.56 o
  12   0   8        9.55       14.81     15.71 o
 -20   1   8       68.30       53.35     11.76 o
 -19   1   8      344.14      334.70     20.08 o
 -18   1   8       22.05       21.43     12.07 o
 -17   1   8      256.11      272.27     12.78 o
 -16   1   8      300.45      270.82     12.30 o
 -15   1   8      563.63      595.41     15.17 o
 -14   1   8      225.37      203.72     13.70 o
 -13   1   8      228.69      245.50     18.51 o
 -12   1   8        2.34        8.79      9.62 o
 -11   1   8      878.37      858.25     18.98 o
 -10   1   8      349.06      305.01     10.58 o
  -9   1   8      427.76      361.91     13.33 o
  -8   1   8     1253.10     1167.68     39.61 o
  -7   1   8       13.56       14.51      3.86 o
  -6   1   8     1272.98     1088.70     41.70 o
  -5   1   8     2020.49     1761.42     55.25 o
  -4   1   8      464.54      463.07     19.39 o
  -3   1   8       24.00       41.62     15.65 o
  -2   1   8     6713.19     6281.21    108.00 o
  -1   1   8      250.57      209.78     11.54 o
   0   1   8     1488.98     1327.82     32.40 o
   1   1   8      620.40      467.04     20.99 o
   2   1   8      823.31      665.35     32.75 o
   3   1   8      207.20      193.70      8.38 o
   4   1   8      295.43      293.41     10.16 o
   5   1   8       21.43       18.77      9.02 o
   6   1   8      269.42      286.23     11.33 o
   7   1   8      252.39      247.15     11.76 o
   8   1   8      449.65      429.34     15.87 o
   9   1   8     1582.37     1710.80     55.39 o
  10   1   8       29.04       50.00     11.21 o
  11   1   8       24.38       25.70     11.07 o
  12   1   8       79.78       99.87     11.73 o
 -20   2   8      191.17      196.69     15.93 o
 -19   2   8        1.44        3.38     14.29 o
 -18   2   8       12.04       30.79     13.94 o
 -17   2   8      828.74      740.71     23.69 o
 -16   2   8       24.27       40.41     11.29 o
 -15   2   8     1156.33     1152.85     46.99 o
 -14   2   8     1461.32     1533.12     51.45 o
 -13   2   8      665.06      648.59     16.08 o
 -12   2   8     1357.40     1248.44     25.32 o
 -11   2   8      736.54      721.14     26.01 o
 -10   2   8      373.45      321.26     11.52 o
  -9   2   8      143.82      150.29      6.76 o
  -8   2   8      121.56       97.46      6.83 o
  -7   2   8       10.75       15.84      5.46 o
  -6   2   8      233.65      212.83      8.26 o
  -5   2   8      838.53      873.88     14.39 o
  -4   2   8    13119.04    12958.51    285.89 o
  -3   2   8     3427.97     3115.75    109.75 o
  -2   2   8       17.92       28.44      4.71 o
  -1   2   8        2.88        7.39      4.75 o
   0   2   8       74.74       67.30      7.58 o
   1   2   8       26.60       34.96      9.16 o
   2   2   8       44.84       29.40      8.78 o
   3   2   8     1090.10      951.89     15.87 o
   4   2   8      666.35      600.06     12.71 o
   5   2   8      268.04      231.87     12.16 o
   6   2   8     1482.71     1424.63     31.30 o
   7   2   8      232.05      217.52     12.88 o
   8   2   8      701.80      704.60     15.05 o
   9   2   8       26.82       24.52     12.43 o
  10   2   8      344.01      411.85     12.63 o
  11   2   8       30.48       47.36     11.26 o
  12   2   8       88.35      105.64     11.64 o
 -19   3   8       80.04       80.56     17.19 o
 -18   3   8       33.35       72.68     16.77 o
 -17   3   8       33.29       67.19     16.31 o
 -16   3   8     1007.55      902.33     20.85 o
 -15   3   8        1.52       18.85     10.61 o
 -14   3   8      454.10      411.15     15.77 o
 -13   3   8       13.73       20.60     10.07 o
 -12   3   8      543.67      518.68     26.43 o
 -11   3   8        0.71        1.26     10.76 o
 -10   3   8      919.03      958.73     16.64 o
  -9   3   8      113.88       94.37      9.56 o
  -8   3   8       93.75       96.13      9.03 o
  -7   3   8      430.31      404.60     17.65 o
  -6   3   8      450.98      423.30     11.70 o
  -5   3   8     1195.72     1159.85     35.74 o
  -4   3   8       70.69       98.35      4.35 o
  -3   3   8     1705.39     1680.47     15.10 o
  -2   3   8      176.56      162.67      6.89 o
  -1   3   8      262.51      272.94      8.78 o
   0   3   8       46.34       37.88      9.67 o
   1   3   8       12.66       18.17      8.93 o
   2   3   8       20.88       24.38      9.39 o
   3   3   8      367.48      311.45     10.73 o
   4   3   8      142.78      143.02     10.65 o
   5   3   8      564.25      482.57     13.57 o
   6   3   8      526.11      485.14     13.69 o
   7   3   8       11.79       21.80     12.04 o
   8   3   8        1.33        9.03     12.03 o
   9   3   8      101.03      105.18     12.89 o
  10   3   8       32.28       40.45     12.63 o
  11   3   8       21.71       25.82     12.95 o
 -19   4   8       11.29       65.85     17.69 o
 -18   4   8        0.04       30.85     17.18 o
 -17   4   8       48.44       50.48     21.83 o
 -16   4   8      657.33      617.21     26.19 o
 -15   4   8       35.34       47.51     16.04 o
 -14   4   8      299.34      252.48     18.10 o
 -13   4   8      212.76      190.49     17.23 o
 -12   4   8       12.73       19.02     12.09 o
 -11   4   8        2.85       17.91     11.50 o
 -10   4   8      113.66      134.10     12.92 o
  -9   4   8       40.07       34.62     10.15 o
  -8   4   8       62.16       54.98     11.14 o
  -7   4   8      236.68      250.73      7.88 o
  -6   4   8       97.24       91.79      6.83 o
  -5   4   8      233.52      215.76     11.42 o
  -4   4   8       19.28       28.00      6.29 o
  -3   4   8      187.06      196.93     14.90 o
  -2   4   8      821.32      857.40     24.38 o
  -1   4   8       54.98       58.79     10.21 o
   0   4   8        6.28       16.00      9.46 o
   1   4   8       35.49       33.11      8.92 o
   2   4   8      203.42      181.34     10.72 o
   3   4   8       28.23       19.65     10.53 o
   4   4   8       78.77       53.47     10.82 o
   5   4   8        6.28        8.66     11.78 o
   6   4   8       15.33       14.64     12.09 o
   7   4   8     1088.24     1056.37     20.72 o
   8   4   8        9.56        0.92     12.70 o
   9   4   8        4.83       16.28     13.15 o
  10   4   8       72.74       33.90     13.67 o
  11   4   8        0.08       11.09     13.53 o
 -18   5   8      653.33      602.58     22.19 o
 -17   5   8      216.03      206.01     19.51 o
 -16   5   8      285.91      277.86     19.68 o
 -15   5   8      247.45      197.07     19.08 o
 -14   5   8      116.73      119.65     16.82 o
 -13   5   8        0.76       16.22     15.61 o
 -12   5   8        1.14       15.62     15.11 o
 -11   5   8      224.59      222.56     22.99 o
 -10   5   8      700.21      772.12     25.69 o
  -9   5   8     1439.49     1484.37     27.14 o
  -8   5   8      442.58      415.29     23.95 o
  -7   5   8      600.97      577.46     49.45 o
  -6   5   8      906.70      819.68     17.79 o
  -5   5   8      243.69      428.98     74.54 o
  -4   5   8     2341.35     2769.14     32.19 o
  -3   5   8     1742.78     1853.75     89.10 o
  -2   5   8      128.28      137.10     10.27 o
  -1   5   8     1130.79     1120.49     26.82 o
   0   5   8      173.83      150.74     10.61 o
   1   5   8      754.85      674.31     17.61 o
   2   5   8     2628.31     2359.26     15.36 o
   3   5   8       12.77       35.44     11.59 o
   4   5   8      212.45      216.64     11.40 o
   5   5   8       23.00       18.21     11.06 o
   6   5   8      157.83      145.25     13.35 o
   7   5   8       84.71       87.15     13.32 o
   8   5   8      159.59      191.55     13.95 o
   9   5   8      462.93      464.65     18.67 o
  10   5   8      369.12      384.76     15.13 o
 -17   6   8        0.62       33.81     22.78 o
 -16   6   8        6.42       29.38     17.38 o
 -15   6   8      420.30      382.62     30.75 o
 -14   6   8      179.73      160.44     18.77 o
 -13   6   8      132.26      144.19     20.97 o
 -12   6   8      211.84      202.98     16.86 o
 -11   6   8        3.12        3.32     15.40 o
 -10   6   8      865.52      731.38     36.47 o
  -9   6   8      436.69      427.37     23.58 o
  -8   6   8        3.53       -0.61     13.84 o
  -7   6   8      147.15      158.73     13.61 o
  -6   6   8      336.21      347.69     16.22 o
  -5   6   8       63.53      159.56     24.05 o
  -4   6   8      736.70      782.96     32.25 o
  -3   6   8       55.87       62.06     12.48 o
  -2   6   8      127.82      131.37      9.84 o
  -1   6   8      239.84      203.38     10.32 o
   0   6   8       86.11       83.61     10.87 o
   1   6   8      548.57      514.50     13.09 o
   2   6   8      227.85      237.16     12.48 o
   3   6   8     1371.63     1208.00     21.90 o
   4   6   8        2.94       15.10     11.02 o
   5   6   8      156.17      159.66     11.74 o
   6   6   8       69.46       54.22     11.58 o
   7   6   8      135.67      149.02     13.49 o
   8   6   8       80.20       88.47     13.45 o
   9   6   8       12.08       32.95     13.31 o
 -16   7   8        6.32       29.70     19.68 o
 -15   7   8        7.15        7.37     18.91 o
 -14   7   8      261.43      205.77     20.05 o
 -13   7   8       18.68       46.95     24.55 o
 -12   7   8      149.74      142.43     20.74 o
 -11   7   8       44.40       48.12     16.16 o
 -10   7   8        3.46       20.07     15.26 o
  -9   7   8       95.13       81.25     15.32 o
  -8   7   8        0.75       18.23     14.10 o
  -7   7   8       35.03       28.90     13.87 o
  -6   7   8        3.22      -10.63     17.31 o
  -5   7   8        2.02       12.39     12.86 o
  -4   7   8      160.36      155.98     13.84 o
  -3   7   8       51.65       54.40      9.44 o
  -2   7   8       11.85       17.11      9.66 o
  -1   7   8       52.82       44.05      9.99 o
   0   7   8       10.93        4.52     10.09 o
   1   7   8       17.98       18.77     10.73 o
   2   7   8       43.17       43.35     11.92 o
   3   7   8       20.43       17.79     12.15 o
   4   7   8        8.97        8.10     12.17 o
   5   7   8      131.32      118.38     12.66 o
   6   7   8       23.49       14.99     13.98 o
   7   7   8      108.15       93.31     16.68 o
   8   7   8      187.62      184.59     13.90 o
 -14   8   8      179.40      156.29     31.75 o
 -13   8   8        4.37       38.05     20.86 o
 -12   8   8      152.81      151.26     33.32 o
 -11   8   8      170.46      169.08     19.09 o
 -10   8   8       86.73       97.36     16.56 o
  -9   8   8        0.71       22.39     15.61 o
  -8   8   8        1.28        8.69     15.01 o
  -7   8   8        2.64       22.21     16.08 o
  -6   8   8      234.84      316.40     15.62 o
  -5   8   8      578.33      732.30     16.14 o
  -4   8   8      546.63      583.12     44.87 o
  -3   8   8        3.21       39.50     14.75 o
  -2   8   8      139.85      186.93     14.68 o
  -1   8   8       36.02       29.31     10.28 o
   0   8   8       28.06       32.50     10.18 o
   1   8   8        8.15       18.93     12.08 o
   2   8   8      233.71      239.95     12.16 o
   3   8   8       82.81      106.62     13.05 o
   4   8   8      427.36      401.14     14.25 o
   5   8   8      998.54      906.74     22.34 o
   6   8   8       13.65       21.42     12.87 o
 -12   9   8       27.01       62.51     29.13 o
 -11   9   8        0.91       24.98     19.02 o
 -10   9   8      185.50      180.54     17.55 o
  -9   9   8      114.82      123.83     16.59 o
  -8   9   8      200.51      169.80     16.20 o
  -7   9   8      112.99      140.31     16.19 o
  -6   9   8      325.41      309.31     16.48 o
  -5   9   8      393.07      468.80     14.68 o
  -4   9   8      282.94      318.20     17.61 o
  -3   9   8       26.28       40.60     13.10 o
  -2   9   8       28.27       59.08     15.18 o
  -1   9   8      263.05      294.69     16.72 o
   0   9   8       70.43       92.24     19.84 o
   1   9   8      297.40      254.14     14.44 o
   2   9   8      335.02      327.28     14.66 o
   3   9   8      326.01      295.08     15.14 o
   4   9   8       16.65       41.70     13.33 o
  -8  10   8       34.04       27.76     23.03 o
  -7  10   8      108.49      105.31     15.97 o
  -6  10   8      161.21      203.52     28.71 o
  -5  10   8       15.89       11.62     14.61 o
  -4  10   8        0.49        9.53     18.40 o
  -3  10   8        9.52       33.31     15.31 o
  -2  10   8       77.37       90.70     15.86 o
  -1  10   8       36.43       27.29     15.53 o
   0  10   8        3.78       -2.87     15.47 o
 -20   1   9       26.77       18.61     13.35 o
 -19   1   9       64.16       76.72     14.02 o
 -18   1   9       77.91       87.96     13.28 o
 -17   1   9      247.52      266.52     20.32 o
 -16   1   9      524.79      576.42     22.14 o
 -15   1   9        0.08        1.55     13.09 o
 -14   1   9      115.00      116.96     11.64 o
 -13   1   9       68.48       43.48     10.90 o
 -12   1   9        1.37      -12.08      9.45 o
 -11   1   9       72.42       75.85      8.90 o
 -10   1   9      145.65      158.26      8.23 o
  -9   1   9       19.22       39.67      7.87 o
  -8   1   9     1630.88     1570.53     16.86 o
  -7   1   9        9.13        4.96      5.27 o
  -6   1   9      338.71      365.19     11.52 o
  -5   1   9       21.61       25.56      5.49 o
  -4   1   9       30.31       49.02     10.51 o
  -3   1   9      313.69      261.45     11.61 o
  -2   1   9        5.69        4.74      1.82 o
  -1   1   9      210.31      185.72      7.45 o
   0   1   9       73.39       67.58      5.31 o
   1   1   9       36.89       26.02      6.76 o
   2   1   9      811.44      693.88     25.29 o
   3   1   9     1243.77     1097.70     62.05 o
   4   1   9      119.66      113.00      8.86 o
   5   1   9       11.45       12.26      8.99 o
   6   1   9      232.88      205.54     10.00 o
   7   1   9      170.66      156.44     10.29 o
   8   1   9      214.06      256.75     12.40 o
   9   1   9      295.53      326.47     11.94 o
  10   1   9       38.69       46.73     10.76 o
  11   1   9        9.80       19.98     10.99 o
 -19   2   9       63.11       56.65     19.08 o
 -18   2   9       22.04       28.21     13.68 o
 -17   2   9       85.77       82.10     13.53 o
 -16   2   9      193.36      188.73     11.58 o
 -15   2   9       22.91       25.19     11.31 o
 -14   2   9      100.82       83.16     10.48 o
 -13   2   9        0.13        3.92      9.82 o
 -12   2   9        0.78       -3.21      9.79 o
 -11   2   9      862.01      811.20     28.79 o
 -10   2   9       23.63       20.20      7.03 o
  -9   2   9      450.87      415.83     25.25 o
  -8   2   9       18.43       20.92      5.17 o
  -7   2   9       35.62       39.44      7.78 o
  -6   2   9      132.27      127.53      9.62 o
  -5   2   9      246.66      210.11      8.76 o
  -4   2   9      232.35      296.78     25.21 o
  -3   2   9       57.87       44.66      6.59 o
  -2   2   9        0.61        6.81      3.79 o
  -1   2   9       22.99       19.09      4.49 o
   0   2   9       53.06       52.63      7.34 o
   1   2   9      166.85      163.36      8.24 o
   2   2   9     1702.42     1639.13     28.18 o
   3   2   9      409.91      414.07     12.19 o
   4   2   9       64.92       66.54     11.08 o
   5   2   9      112.86      126.88     11.68 o
   6   2   9      178.01      173.16     12.20 o
   7   2   9       22.13       35.40     10.03 o
   8   2   9       58.05       85.16     10.63 o
   9   2   9       81.74      103.46     11.05 o
  10   2   9        7.69       24.38     10.94 o
  11   2   9       47.82       80.89     11.43 o
 -19   3   9       22.28       54.53     24.49 o
 -18   3   9      408.06      381.57     25.85 o
 -17   3   9        1.31       20.57     23.97 o
 -16   3   9      375.33      312.13     18.34 o
 -15   3   9      319.71      292.46     21.96 o
 -14   3   9        0.74       -1.40     10.19 o
 -13   3   9      222.62      218.90     14.91 o
 -12   3   9       45.42       39.05     11.46 o
 -11   3   9        9.10        7.75     10.87 o
 -10   3   9       17.49        6.84      9.89 o
  -9   3   9      103.61      110.28      9.84 o
  -8   3   9      137.68      140.25     11.36 o
  -7   3   9       35.03       45.14      5.68 o
  -6   3   9      289.74      282.28     27.64 o
  -5   3   9      373.46      369.41     17.82 o
  -4   3   9       46.20       42.28      7.58 o
  -3   3   9       45.03       37.28      8.62 o
  -2   3   9      146.24      135.44      8.04 o
  -1   3   9      126.88      127.55      9.00 o
   0   3   9      106.22       99.68      9.50 o
   1   3   9       21.83       24.89      9.55 o
   2   3   9      214.37      210.76     10.47 o
   3   3   9      103.18       96.65     10.40 o
   4   3   9       29.07       17.67     12.35 o
   5   3   9      172.98      155.09     12.29 o
   6   3   9       96.17      101.30     12.23 o
   7   3   9       10.91        5.31     12.11 o
   8   3   9      146.31      135.84     12.85 o
   9   3   9       34.33       36.50     12.51 o
  10   3   9       24.13       23.06     12.72 o
 -18   4   9       13.36       32.37     25.21 o
 -17   4   9       13.63       17.35     24.63 o
 -16   4   9        0.02       -2.29     24.24 o
 -15   4   9      317.19      262.51     18.08 o
 -14   4   9      202.04      192.54     22.37 o
 -13   4   9       10.40        6.69     14.73 o
 -12   4   9      200.23      182.38     14.37 o
 -11   4   9      795.69      779.84     25.49 o
 -10   4   9      880.14      926.15     22.03 o
  -9   4   9      430.21      408.31     23.11 o
  -8   4   9        0.06       10.00      9.41 o
  -7   4   9        2.97        9.05      6.69 o
  -6   4   9      132.38      123.57     11.92 o
  -5   4   9      109.71      106.70     14.07 o
  -4   4   9      115.78      117.68     14.03 o
  -3   4   9      341.51      317.30     10.63 o
  -2   4   9      277.93      280.29     13.91 o
  -1   4   9      797.47      720.57     13.21 o
   0   4   9       37.79       42.05      8.98 o
   1   4   9      788.46      736.65     14.56 o
   2   4   9      153.17      134.79      9.66 o
   3   4   9      993.41      967.08     13.59 o
   4   4   9       64.38       48.94     10.88 o
   5   4   9       90.31       83.70     12.24 o
   6   4   9       44.24       58.70     14.04 o
   7   4   9       92.68       78.60     12.69 o
   8   4   9        0.38       -4.51     12.55 o
   9   4   9       92.53       74.11     13.40 o
  10   4   9        0.52       -3.19     13.34 o
 -18   5   9      134.16      167.98     31.90 o
 -17   5   9      107.85      137.27     26.38 o
 -16   5   9      383.51      387.11     69.05 o
 -15   5   9       11.19       11.76     24.83 o
 -14   5   9      155.01      173.37     41.10 o
 -13   5   9        0.43        9.66     23.95 o
 -12   5   9      713.32      626.77     36.94 o
 -11   5   9     1440.27     1394.30     33.54 o
 -10   5   9      273.46      243.99     14.57 o
  -9   5   9      737.45      676.81     27.47 o
  -8   5   9      294.89      278.35     13.63 o
  -7   5   9      467.34      421.58      9.23 o
  -6   5   9        4.70        3.09      8.78 o
  -5   5   9       64.09       78.68     10.11 o
  -4   5   9      119.80      131.74      9.23 o
  -3   5   9      173.51      201.33     10.95 o
  -2   5   9      393.27      385.52     15.13 o
  -1   5   9      512.92      518.06     14.47 o
   0   5   9       54.82       51.61     10.81 o
   1   5   9       48.21       82.08     10.02 o
   2   5   9     1757.34     1624.23     19.44 o
   3   5   9       90.04       93.01     10.01 o
   4   5   9       56.43       55.22     11.11 o
   5   5   9      406.29      400.19     19.55 o
   6   5   9       15.62       14.90     12.59 o
   7   5   9       58.05       84.33     13.16 o
   8   5   9      106.26      115.51     13.69 o
   9   5   9      119.11      161.25     14.03 o
 -16   6   9       70.12      115.79     53.10 o
 -15   6   9      184.95      166.90     43.37 o
 -14   6   9       15.36       36.77     25.35 o
 -13   6   9       62.38       41.50     25.09 o
 -12   6   9       65.64       73.17     24.67 o
 -11   6   9      313.65      321.97     25.07 o
 -10   6   9       11.06       27.13     24.81 o
  -9   6   9      454.59      418.06     20.46 o
  -8   6   9       53.51       66.99     13.09 o
  -7   6   9      612.01      561.61     29.84 o
  -6   6   9       94.91       94.42     12.19 o
  -5   6   9      101.30       85.12      9.74 o
  -4   6   9       64.61       88.98     17.63 o
  -3   6   9      306.45      306.92     16.38 o
  -2   6   9        2.69       11.12      9.46 o
  -1   6   9      168.46      149.86     10.95 o
   0   6   9      407.82      354.87     12.50 o
   1   6   9        0.13        5.75     11.13 o
   2   6   9      158.60      148.70     12.11 o
   3   6   9        0.18        5.16     11.70 o
   4   6   9       25.17       38.85     10.31 o
   5   6   9      143.64      127.06     11.88 o
   6   6   9      212.12      201.99     13.69 o
   7   6   9      185.21      187.39     13.72 o
   8   6   9        8.87       10.81     13.26 o
 -15   7   9      123.22      133.11     53.01 o
 -14   7   9      146.05      164.93     27.26 o
 -13   7   9        1.10      -12.83     25.86 o
 -12   7   9       14.23       27.04     24.91 o
 -11   7   9      121.68      147.89     24.47 o
 -10   7   9        0.12       26.70     23.41 o
  -9   7   9        2.93        5.73     31.08 o
  -8   7   9      102.67      110.49     22.93 o
  -7   7   9      188.20      216.89     30.36 o
  -6   7   9      279.84      263.55     15.13 o
  -5   7   9        5.05       33.54     14.12 o
  -4   7   9       81.18       97.23     12.15 o
  -3   7   9       17.43       21.65      9.39 o
  -2   7   9       16.97       34.44      9.83 o
  -1   7   9      310.33      274.98     17.96 o
   0   7   9      489.39      448.85     14.31 o
   1   7   9      163.90      125.85     12.28 o
   2   7   9       86.14      106.23     12.42 o
   3   7   9      137.05      120.93     12.83 o
   4   7   9       11.31       12.44     12.51 o
   5   7   9       66.10       57.12     12.96 o
   6   7   9        3.76        5.32     12.83 o
 -13   8   9      291.47      318.45     74.44 o
 -12   8   9       11.20       55.72     26.27 o
 -11   8   9      179.52      168.22     25.76 o
 -10   8   9      239.85      215.67     24.83 o
  -9   8   9      105.16      116.81     23.55 o
  -8   8   9        1.42       -0.87     22.58 o
  -7   8   9       93.29       84.25     22.67 o
  -6   8   9      177.56      188.42     28.08 o
  -5   8   9       83.99      332.25     15.98 o
  -4   8   9      846.77      968.48     18.28 o
  -3   8   9      277.09      273.69     18.11 o
  -2   8   9       15.56       61.01     14.79 o
  -1   8   9      743.10      711.70     40.85 o
   0   8   9      110.54      103.09     10.80 o
   1   8   9       43.27       45.91     11.70 o
   2   8   9      124.16      139.59     13.04 o
   3   8   9      111.96      138.51     13.32 o
   4   8   9        9.73       27.26     13.26 o
 -11   9   9        3.88       21.25     25.23 o
 -10   9   9       75.38       70.62     25.11 o
  -9   9   9      424.97      442.38     25.69 o
  -8   9   9        4.19       20.80     24.62 o
  -7   9   9       26.34       47.67     24.87 o
  -6   9   9       77.34       78.28     48.49 o
  -5   9   9        5.77       18.98     14.60 o
  -4   9   9        0.63       12.13     13.19 o
  -3   9   9        7.40        9.31     13.18 o
  -2   9   9       46.53       33.13     13.00 o
  -1   9   9        3.07        8.62     15.65 o
   0   9   9       22.89       21.18     15.60 o
   1   9   9       18.44       28.16     14.21 o
   2   9   9      127.54      126.10     12.37 o
 -19   0  10       49.69       59.28     22.30 o
 -18   0  10       25.22       70.50     21.25 o
 -17   0  10        7.14       37.63     20.26 o
 -16   0  10     1650.09     1582.07    128.94 o
 -15   0  10       26.90       51.52     23.42 o
 -14   0  10       27.50       36.65     18.69 o
 -13   0  10      536.78      530.16     20.58 o
 -12   0  10     1021.36     1013.17     21.53 o
 -11   0  10     2334.21     2469.89    130.94 o
 -10   0  10      760.48      745.24     18.89 o
  -9   0  10        9.71       66.67     38.99 o
  -8   0  10     1052.00     1191.79     25.15 o
  -7   0  10     1316.39     1181.91     49.47 o
  -6   0  10      730.45      670.82     19.00 o
  -5   0  10       28.94      108.78     14.04 o
  -4   0  10      793.85      738.87     95.95 o
  -3   0  10      783.90      751.97     43.28 o
  -2   0  10      250.97      229.46     15.29 o
  -1   0  10       17.30       10.74      6.96 o
   0   0  10        0.67       -1.74      8.60 o
   1   0  10      220.63      195.52     34.53 o
   2   0  10     1096.74      879.38     96.22 o
   3   0  10      205.23      167.16     11.62 o
   4   0  10      242.76      235.69     16.13 o
   5   0  10       36.98       22.06     12.04 o
   6   0  10        7.32       13.79     12.55 o
   7   0  10      301.83      333.54     34.24 o
   8   0  10       61.95       56.21     14.14 o
   9   0  10      309.21      300.19     16.00 o
  10   0  10        0.05       10.33     14.66 o
 -19   1  10      153.03      134.81     28.64 o
 -18   1  10        0.53       16.83     15.22 o
 -17   1  10      389.73      432.27     15.80 o
 -16   1  10      299.48      283.38     18.87 o
 -15   1  10      192.97      152.38     14.00 o
 -14   1  10      190.39      190.29     13.50 o
 -13   1  10       26.52       36.50     17.52 o
 -12   1  10      276.77      320.37     15.12 o
 -11   1  10      364.23      389.47     13.33 o
 -10   1  10     1571.27     1584.34     18.49 o
  -9   1  10       32.30       41.42     11.53 o
  -8   1  10      283.68      339.15     21.64 o
  -7   1  10      438.12      435.66     14.21 o
  -6   1  10      320.61      312.42     21.11 o
  -5   1  10      531.19      531.61     11.81 o
  -4   1  10      170.86      173.22     10.12 o
  -3   1  10      372.44      334.05     15.52 o
  -2   1  10       24.73       21.17      6.06 o
  -1   1  10       54.69       37.20      4.56 o
   0   1  10      289.83      264.35      8.64 o
   1   1  10      533.56      428.83     12.41 o
   2   1  10      180.72      166.18      9.71 o
   3   1  10        2.72        4.20      7.77 o
   4   1  10      294.94      265.75     14.43 o
   5   1  10      129.68      124.05      9.16 o
   6   1  10       22.27       27.64      9.13 o
   7   1  10       37.07       49.80      9.69 o
   8   1  10       13.65       26.20     10.23 o
   9   1  10      175.13      203.38     11.18 o
  10   1  10      113.13      144.93     11.24 o
 -19   2  10       47.01       42.24     25.76 o
 -18   2  10      168.13      185.06     20.75 o
 -17   2  10      288.07      267.77     14.88 o
 -16   2  10       10.76       17.58     13.53 o
 -15   2  10       96.48       93.26     21.16 o
 -14   2  10       50.72       60.85     14.58 o
 -13   2  10     1136.12     1060.82     37.59 o
 -12   2  10        0.11       10.06      9.40 o
 -11   2  10     1013.05     1010.49     25.90 o
 -10   2  10      246.55      284.56     17.69 o
  -9   2  10      118.07      161.51     21.59 o
  -8   2  10      726.14      773.27     20.46 o
  -7   2  10      299.41      330.93     17.40 o
  -6   2  10      779.29      670.79     15.09 o
  -5   2  10       16.06      194.19     53.98 o
  -4   2  10     1137.56     1191.13     15.50 o
  -3   2  10      766.60      735.42     14.00 o
  -2   2  10      469.31      438.92     10.68 o
  -1   2  10      710.66      712.04     16.17 o
   0   2  10      602.19      525.63      9.06 o
   1   2  10      228.54      212.24      6.96 o
   2   2  10        9.70       10.88      7.66 o
   3   2  10       20.47       12.32      8.05 o
   4   2  10        2.44        3.39      8.42 o
   5   2  10      602.61      532.49     17.74 o
   6   2  10       10.07       20.67      9.20 o
   7   2  10     1016.13      984.06     47.00 o
   8   2  10      641.97      720.63     27.77 o
   9   2  10       89.48       96.19     10.58 o
 -19   3  10       86.55       96.06     25.25 o
 -18   3  10      227.66      246.42     63.00 o
 -17   3  10      403.44      393.46     25.96 o
 -16   3  10      213.57      181.37     24.86 o
 -15   3  10       50.17       13.78     15.26 o
 -14   3  10        0.51      -12.63     17.42 o
 -13   3  10      417.71      397.45     17.84 o
 -12   3  10      806.45      819.78     25.06 o
 -11   3  10       62.41       35.55     19.96 o
 -10   3  10      133.29      149.03     15.38 o
  -9   3  10      723.25      766.16     25.49 o
  -8   3  10      278.84      272.66     17.59 o
  -7   3  10      433.68      433.93     16.45 o
  -6   3  10      751.42      783.53     69.06 o
  -5   3  10      555.11      555.30     19.95 o
  -4   3  10      107.05      173.47     12.61 o
  -3   3  10     1075.20      940.65     22.62 o
  -2   3  10       90.82       93.86      9.08 o
  -1   3  10      185.23      163.22      9.58 o
   0   3  10      145.03      142.70      9.88 o
   1   3  10       39.29       37.34      9.70 o
   2   3  10      483.00      453.72     10.87 o
   3   3  10        1.74       -1.57     10.76 o
   4   3  10       40.09       26.49     11.30 o
   5   3  10      126.41      119.57     11.93 o
   6   3  10       11.07       14.87     11.85 o
   7   3  10       86.17       76.02     12.77 o
   8   3  10      240.13      238.04     13.66 o
   9   3  10        1.96       -0.32     10.31 o
 -18   4  10       24.72       37.02     25.38 o
 -17   4  10       66.24       87.80     25.37 o
 -16   4  10        0.80      -16.47     25.40 o
 -15   4  10       92.15       82.85     24.38 o
 -14   4  10      304.96      246.41     25.77 o
 -13   4  10       63.51       69.33     24.07 o
 -12   4  10     1259.58     1278.87     28.05 o
 -11   4  10      162.25      174.39     65.24 o
 -10   4  10       13.46      -17.45     27.32 o
  -9   4  10        1.97        4.07     20.60 o
  -8   4  10       17.54       23.19      9.33 o
  -7   4  10       86.86       77.82     10.70 o
  -6   4  10      408.50      543.60     88.81 o
  -5   4  10     1309.71     1231.81     74.25 o
  -4   4  10      454.01      426.96     12.44 o
  -3   4  10       25.30       21.71      8.90 o
  -2   4  10      247.89      270.14     11.13 o
  -1   4  10      101.91       98.37      9.12 o
   0   4  10        2.62       13.83      8.95 o
   1   4  10       56.82       75.30      9.37 o
   2   4  10      304.58      316.12     10.34 o
   3   4  10      101.89       91.81      9.62 o
   4   4  10       25.06       25.21     11.49 o
   5   4  10       65.96       69.14     12.16 o
   6   4  10       23.79       13.45     11.96 o
   7   4  10       46.00       48.83     12.51 o
   8   4  10        0.03        5.68     12.72 o
 -17   5  10       37.17       57.60     25.75 o
 -16   5  10      207.21      209.99     27.27 o
 -15   5  10       15.95        9.49     32.51 o
 -14   5  10      119.00      130.84     26.07 o
 -13   5  10      166.73      166.32     25.31 o
 -12   5  10     1192.68     1257.91     44.00 o
 -11   5  10      266.75      257.60     34.96 o
 -10   5  10      238.52      237.45     41.67 o
  -9   5  10      389.01      419.67     24.60 o
  -8   5  10      817.83      918.41     25.27 o
  -7   5  10       85.08      227.49     71.78 o
  -6   5  10      326.62      518.09     54.67 o
  -5   5  10      517.70      518.38     54.50 o
  -4   5  10      352.79      327.97     12.72 o
  -3   5  10       19.27       28.39      9.48 o
  -2   5  10      351.57      337.16     12.46 o
  -1   5  10       40.85       45.37     10.69 o
   0   5  10      102.57      103.80     11.10 o
   1   5  10     1425.64     1337.12     16.43 o
   2   5  10      399.75      389.03     10.99 o
   3   5  10      187.03      174.30     10.40 o
   4   5  10      157.12      149.96     10.41 o
   5   5  10       47.37       45.56     12.28 o
   6   5  10       12.42       15.20     12.34 o
   7   5  10        4.46       10.44     12.74 o
 -16   6  10       46.89       65.34     30.56 o
 -15   6  10      111.48       85.84     26.31 o
 -14   6  10       95.32       72.21     26.82 o
 -13   6  10      141.22      116.47     25.85 o
 -12   6  10       15.80       -0.81     24.29 o
 -11   6  10      424.44      473.72     26.20 o
 -10   6  10     1706.52     1788.03     30.76 o
  -9   6  10      214.79      225.47     32.65 o
  -8   6  10       11.25       -5.75     34.99 o
  -7   6  10       13.40      124.19     63.38 o
  -6   6  10      398.25      419.06     22.28 o
  -5   6  10       50.20       46.00     12.71 o
  -4   6  10        4.71       34.70      9.40 o
  -3   6  10      321.10      281.33     14.68 o
  -2   6  10        0.74       20.33     10.26 o
  -1   6  10      321.63      297.51     10.94 o
   0   6  10      308.40      301.22     12.25 o
   1   6  10      330.28      277.94     12.25 o
   2   6  10       85.73       78.42     11.78 o
   3   6  10      473.07      439.81     13.30 o
   4   6  10        0.01        7.96     10.39 o
   5   6  10       13.02        9.37     10.34 o
   6   6  10       14.69       10.46     18.08 o
 -14   7  10       23.87       50.87     27.08 o
 -13   7  10      278.48      238.16     27.42 o
 -12   7  10        4.05       -0.49     24.71 o
 -11   7  10      171.57      186.91     47.50 o
 -10   7  10      113.47      115.74     48.86 o
  -9   7  10       27.94       13.18     28.93 o
  -8   7  10       66.54       35.43     46.05 o
  -7   7  10        2.75      181.18     57.91 o
  -6   7  10      669.53      632.74     26.02 o
  -5   7  10        5.44      100.69     13.68 o
  -4   7  10      326.80      324.71     18.06 o
  -3   7  10       49.98       48.95     13.31 o
  -2   7  10      253.71      239.16     11.59 o
  -1   7  10        0.03        1.11     10.05 o
   0   7  10       58.23       45.57     10.99 o
   1   7  10      266.25      228.29     14.05 o
   2   7  10       29.29       19.68     12.22 o
   3   7  10      108.65      105.59     12.70 o
   4   7  10       86.85       71.34     12.61 o
   5   7  10       28.11       13.09     12.86 o
 -12   8  10      186.26      181.92     26.56 o
 -11   8  10        8.31       -1.08     25.29 o
 -10   8  10      147.10      220.98     32.55 o
  -9   8  10      674.91      677.30     81.43 o
  -8   8  10       39.32       23.31     27.26 o
  -7   8  10      131.63      171.84     23.46 o
  -6   8  10      239.54      351.32     23.28 o
  -5   8  10      418.06      370.58     18.65 o
  -4   8  10       43.79       99.71     13.13 o
  -3   8  10      253.62      250.37     16.19 o
  -2   8  10        0.31       20.96     12.70 o
  -1   8  10       75.43      111.10     12.96 o
   0   8  10      252.26      248.12     12.10 o
   1   8  10        0.93       14.34     11.58 o
   2   8  10      207.69      191.24     13.46 o
   3   8  10      246.90      229.64     13.77 o
  -9   9  10      812.89      733.31     61.32 o
  -8   9  10        3.34       17.25     24.26 o
  -7   9  10       47.51       76.17     23.31 o
  -6   9  10      256.83      246.88     23.27 o
  -5   9  10       50.41       84.27     15.01 o
  -4   9  10      104.80       97.48     13.61 o
  -3   9  10       22.22       32.76     13.18 o
  -2   9  10        7.28        5.31     15.40 o
  -1   9  10       61.64       64.71     15.62 o
 -19   1  11       17.50       50.81     19.48 o
 -18   1  11       65.96      106.71     16.56 o
 -17   1  11       62.79      108.70     14.24 o
 -16   1  11       18.64       30.35     13.69 o
 -15   1  11       23.33       23.90     13.49 o
 -14   1  11      179.99      169.27     13.77 o
 -13   1  11       11.25       14.41     12.80 o
 -12   1  11      273.97      296.95     13.18 o
 -11   1  11      948.51      902.87     24.83 o
 -10   1  11       15.29       13.07      9.83 o
  -9   1  11       96.92      168.50     22.51 o
  -8   1  11      561.89      568.73     42.14 o
  -7   1  11     1617.19     1355.07     51.23 o
  -6   1  11        1.16      746.48     20.42 o
  -5   1  11     3092.05     2636.58     75.82 o
  -4   1  11        2.28       13.73     12.20 o
  -3   1  11       85.99       73.20     12.45 o
  -2   1  11        0.24        2.22     12.41 o
  -1   1  11       61.31       55.49     12.64 o
   0   1  11        1.69        3.72     15.11 o
   1   1  11       10.57       22.82     15.11 o
   2   1  11       20.57       23.85     15.35 o
   3   1  11      167.01      163.12     15.95 o
   4   1  11       17.08       13.38     14.96 o
   5   1  11       41.22       49.48     15.52 o
   6   1  11       89.89       85.14     16.21 o
   7   1  11       24.65       40.72     22.51 o
   8   1  11       18.66       37.79     15.92 o
 -18   2  11       12.77        5.98     23.76 o
 -17   2  11      327.99      276.48     17.57 o
 -16   2  11      109.53      130.64     23.03 o
 -15   2  11       69.54       68.88     13.78 o
 -14   2  11       81.42       76.23     13.06 o
 -13   2  11       41.58       50.80     14.22 o
 -12   2  11       27.63       25.75     22.79 o
 -11   2  11      163.81      163.41     15.60 o
 -10   2  11       51.32       48.25     14.64 o
  -9   2  11       55.97       68.56     18.14 o
  -8   2  11      903.96      859.80     21.75 o
  -7   2  11       63.11      113.19     12.91 o
  -6   2  11      197.11      556.74     40.63 o
  -5   2  11     1468.08     1342.73     17.52 o
  -4   2  11       30.21       47.33     19.19 o
  -3   2  11       13.24       11.67     12.78 o
  -2   2  11       47.45       54.77     12.53 o
  -1   2  11       29.52       24.76      9.85 o
   0   2  11       18.27       25.73     12.76 o
   1   2  11        0.02       14.39     12.61 o
   2   2  11      131.66      108.67     15.65 o
   3   2  11       57.75       31.36     15.56 o
   4   2  11        0.22        4.20     15.40 o
   5   2  11        7.10       10.23     15.74 o
   6   2  11        7.42       25.59     15.89 o
   7   2  11       12.03       52.41     16.14 o
   8   2  11      162.01      221.83     20.23 o
 -18   3  11       49.23       25.94     25.01 o
 -17   3  11      812.57      717.39     88.78 o
 -16   3  11       75.66       27.67     24.61 o
 -15   3  11       28.23        7.75     43.79 o
 -14   3  11      277.56      261.13     25.19 o
 -13   3  11      339.30      356.78     24.00 o
 -12   3  11      580.06      601.39     19.69 o
 -11   3  11      352.01      380.33     16.42 o
 -10   3  11       69.42      107.61     24.97 o
  -9   3  11      307.18      318.29     18.58 o
  -8   3  11      786.70      735.28     27.99 o
  -7   3  11      114.81      199.66     17.16 o
  -6   3  11      718.18      796.73     60.76 o
  -5   3  11      558.49      785.76     82.71 o
  -4   3  11     1243.77     1141.14     41.51 o
  -3   3  11      122.49      123.87     15.82 o
  -2   3  11       51.94       67.13     12.85 o
  -1   3  11       56.24       77.48     13.04 o
   0   3  11        6.67       25.66     12.68 o
   1   3  11      814.17      763.19     12.87 o
   2   3  11      221.44      193.97     10.55 o
   3   3  11       19.23       21.31     10.92 o
   4   3  11       47.67       36.18     11.21 o
   5   3  11       39.80       28.61     11.58 o
   6   3  11       46.44       55.62     16.12 o
   7   3  11      170.14      185.44     17.37 o
 -17   4  11       29.84       -2.82     29.75 o
 -16   4  11       16.90        2.17     32.42 o
 -15   4  11      254.27      266.96     26.61 o
 -14   4  11        1.44       -3.57     30.78 o
 -13   4  11      555.27      529.08     26.13 o
 -12   4  11        0.75       19.34     37.09 o
 -11   4  11      797.21      851.64     25.83 o
 -10   4  11      100.70      148.90     21.91 o
  -9   4  11        8.86      102.94     63.90 o
  -8   4  11      496.76      458.01     35.71 o
  -7   4  11       74.63       68.99     10.20 o
  -6   4  11       12.89       37.71      9.94 o
  -5   4  11      107.37      157.32     45.57 o
  -4   4  11      512.19      493.33     20.94 o
  -3   4  11       36.00       53.94     12.40 o
  -2   4  11      739.33      669.55     12.71 o
  -1   4  11       87.47       71.65      9.13 o
   0   4  11      528.45      491.69     10.44 o
   1   4  11      229.77      231.80      9.80 o
   2   4  11       10.44       10.43      9.21 o
   3   4  11        0.63       -3.00      9.27 o
   4   4  11        2.19        6.65     11.36 o
   5   4  11        1.72        0.25     11.51 o
   6   4  11       50.29       34.00     12.27 o
   7   4  11        8.08       11.31     15.95 o
 -16   5  11       61.73       66.05     26.55 o
 -15   5  11        3.12       -9.29     26.52 o
 -14   5  11        8.55       -3.10     33.89 o
 -13   5  11       87.65       62.70     25.13 o
 -12   5  11      349.14      373.54     37.72 o
 -11   5  11       52.93       45.77     26.92 o
 -10   5  11      109.49      149.69     23.23 o
  -9   5  11      215.01      220.49     22.94 o
  -8   5  11        6.73      151.06     96.94 o
  -7   5  11      513.64      570.07     23.42 o
  -6   5  11      155.51      110.57     12.74 o
  -5   5  11        3.44       10.33      8.35 o
  -4   5  11        0.09        4.47      9.04 o
  -3   5  11       28.25       22.76      8.42 o
  -2   5  11       28.54       27.09      9.75 o
  -1   5  11        6.02        1.18     10.36 o
   0   5  11       83.65       97.85     10.87 o
   1   5  11        0.35       30.50     10.20 o
   2   5  11      337.84      317.95     10.67 o
   3   5  11        0.08        7.26      9.82 o
   4   5  11        4.85       13.14     10.00 o
   5   5  11       26.01       36.13     12.10 o
   6   5  11        5.47       22.56     12.12 o
 -15   6  11        0.20       -1.06     26.74 o
 -14   6  11      266.33      244.54     27.39 o
 -13   6  11       43.12       25.66     25.79 o
 -12   6  11       38.06       47.97     34.12 o
 -11   6  11      208.43      177.82     25.71 o
 -10   6  11        0.95        6.94     27.74 o
  -9   6  11       85.37      202.38     88.11 o
  -8   6  11      495.12      476.52     45.35 o
  -7   6  11      101.53      167.11     22.13 o
  -6   6  11      150.57      386.23     22.85 o
  -5   6  11      739.14      709.43     42.58 o
  -4   6  11      160.88      151.41      9.34 o
  -3   6  11       14.34       13.49      9.03 o
  -2   6  11        0.85       -2.16      9.08 o
  -1   6  11        4.11       12.83     10.78 o
   0   6  11        7.34       22.12     11.19 o
   1   6  11        0.86       10.81     11.31 o
   2   6  11      306.30      298.47     12.53 o
   3   6  11        1.50        8.94     11.52 o
   4   6  11       28.86       45.93     10.57 o
 -13   7  11       18.17        7.96     26.19 o
 -12   7  11        1.50       -8.71     39.85 o
 -11   7  11       23.64        5.23     53.94 o
 -10   7  11      141.04      120.66     27.02 o
  -9   7  11       99.13       72.76     23.27 o
  -8   7  11        3.88       49.01     22.76 o
  -7   7  11      104.80      145.72     22.74 o
  -6   7  11       73.85      124.51     22.47 o
  -5   7  11      113.63      218.98     17.30 o
  -4   7  11      387.26      395.96     14.08 o
  -3   7  11      360.48      362.85     23.46 o
  -2   7  11        3.65        5.06      9.84 o
  -1   7  11        0.03       -2.86     10.44 o
   0   7  11       54.62       55.49     11.20 o
   1   7  11      333.56      298.41     13.20 o
   2   7  11       20.04       16.41     12.10 o
   3   7  11        3.83        9.54     12.23 o
 -11   8  11       35.75       47.52     50.89 o
 -10   8  11       32.37       29.37     46.42 o
  -9   8  11        3.54       15.04     23.94 o
  -8   8  11       35.14       77.07     22.88 o
  -7   8  11       90.41      100.07     22.58 o
  -6   8  11       40.23       60.97     22.86 o
  -5   8  11        1.90       27.26     13.65 o
  -4   8  11       55.61       74.90     12.67 o
  -3   8  11      107.45      108.30     13.06 o
  -2   8  11      116.09      127.17     12.83 o
  -1   8  11        0.21       12.59     13.42 o
   0   8  11       82.74       98.51     13.90 o
 -18   0  12      306.88      317.77     40.33 o
 -17   0  12       25.26       31.98     20.30 o
 -16   0  12        0.00       15.94     19.71 o
 -15   0  12        0.34       15.21     19.88 o
 -14   0  12      401.66      413.10     20.48 o
 -13   0  12       78.17      119.61     26.04 o
 -12   0  12      508.40      558.60     20.56 o
 -11   0  12     1236.18     1172.92     22.30 o
 -10   0  12      112.22      114.06     13.63 o
  -9   0  12      115.26      298.05     93.46 o
  -8   0  12      914.47      861.20     44.08 o
  -7   0  12      570.19      477.68     30.85 o
  -6   0  12       53.21       98.19     12.91 o
  -5   0  12      209.43      226.99     16.69 o
  -4   0  12      291.59      363.05     63.27 o
  -3   0  12     1085.10     1004.72     27.88 o
  -2   0  12      147.57      156.51     22.71 o
  -1   0  12      319.61      308.72     24.48 o
   0   0  12      867.18      860.94     28.70 o
   1   0  12      533.04      491.46     25.96 o
   2   0  12        8.94       20.55     21.88 o
   3   0  12       38.85       39.89     20.98 o
   4   0  12       36.92       35.13     22.45 o
   5   0  12       53.48       74.58     23.43 o
   6   0  12      411.18      458.96     26.45 o
   7   0  12       75.83      116.53     23.86 o
 -18   1  12      150.58      151.43     15.32 o
 -17   1  12      460.00      477.20     15.98 o
 -16   1  12       27.70       26.52     14.00 o
 -15   1  12      297.23      319.42     14.99 o
 -14   1  12       18.14       15.49     13.40 o
 -13   1  12       27.55       35.18     13.08 o
 -12   1  12      294.70      281.19     15.86 o
 -11   1  12      269.36      248.84     12.27 o
 -10   1  12       58.90       70.32     13.07 o
  -9   1  12      267.84      362.72     29.40 o
  -8   1  12      514.71      458.16     11.40 o
  -7   1  12        0.26      158.17     15.31 o
  -6   1  12      555.77      881.11     54.43 o
  -5   1  12     1245.75     1159.51     24.66 o
  -4   1  12       10.71       29.08     14.60 o
  -3   1  12      234.34      240.71     16.44 o
  -2   1  12      317.77      281.92     16.22 o
  -1   1  12      287.90      254.51     16.84 o
   0   1  12        0.38       18.94     15.25 o
   1   1  12      707.75      645.79     18.88 o
   2   1  12       10.26       17.35     19.04 o
   3   1  12      121.71      135.23     34.50 o
   4   1  12       43.63       63.80     16.10 o
   5   1  12       48.62       45.59     15.97 o
   6   1  12      385.95      436.85     19.92 o
 -18   2  12      236.55      283.61     57.10 o
 -17   2  12      374.61      327.77     20.93 o
 -16   2  12       16.19        9.30     16.27 o
 -15   2  12        4.48        2.22     13.61 o
 -14   2  12       11.43       25.05     16.59 o
 -13   2  12        3.99        4.22     15.79 o
 -12   2  12       97.84      105.93     15.61 o
 -11   2  12       58.35       62.98     11.46 o
 -10   2  12       17.62       78.62     25.94 o
  -9   2  12      588.67      605.24     22.29 o
  -8   2  12       17.31       73.15     18.02 o
  -7   2  12      897.17     1144.68     23.10 o
  -6   2  12     1339.68     1240.74     24.00 o
  -5   2  12      452.86      493.30     35.55 o
  -4   2  12      593.61      546.58     17.70 o
  -3   2  12       39.50       32.59     13.10 o
  -2   2  12       23.40       25.83     12.94 o
  -1   2  12       15.46       17.20     13.03 o
   0   2  12      103.15       89.09     13.69 o
   1   2  12      106.56      110.01     16.32 o
   2   2  12      117.44      126.11     16.12 o
   3   2  12      112.20      112.14     16.15 o
   4   2  12        2.61        5.50     15.94 o
   5   2  12       18.86       20.03     16.09 o
   6   2  12       42.65       42.42     16.56 o
 -17   3  12      316.95      305.08     26.53 o
 -16   3  12      577.14      661.98     82.21 o
 -15   3  12      105.10      186.24     64.64 o
 -14   3  12      265.78      275.35     31.14 o
 -13   3  12      123.61      163.75     22.13 o
 -12   3  12       22.18       54.47     21.56 o
 -11   3  12      229.86      252.17     45.92 o
 -10   3  12      280.43      257.47     18.84 o
  -9   3  12      486.34      493.56     16.35 o
  -8   3  12       84.79      167.14     21.67 o
  -7   3  12      407.93      833.19     16.51 o
  -6   3  12     2193.35     2053.20     82.77 o
  -5   3  12      387.61      364.98     15.33 o
  -4   3  12       12.28       31.38     14.27 o
  -3   3  12      143.14      148.27     14.90 o
  -2   3  12       20.33       26.38     13.87 o
  -1   3  12        7.74       44.13     13.57 o
   0   3  12     1079.79     1023.18     17.44 o
   1   3  12       22.51       24.70     13.52 o
   2   3  12        1.78       -0.51     15.23 o
   3   3  12       36.19       35.69     15.90 o
   4   3  12      100.71      103.74     16.20 o
   5   3  12       51.87       55.06     16.04 o
   6   3  12        1.90       15.83     16.39 o
 -16   4  12       84.22       31.07     25.77 o
 -15   4  12       82.32       56.52     25.60 o
 -14   4  12      250.79      318.57     52.13 o
 -13   4  12        0.87       71.03     23.50 o
 -12   4  12      738.37      806.77     56.91 o
 -11   4  12      176.72      229.14     28.07 o
 -10   4  12       67.59      133.49     45.62 o
  -9   4  12      284.00      380.22     62.46 o
  -8   4  12      427.86      394.59     22.98 o
  -7   4  12       79.09       98.81     13.21 o
  -6   4  12       60.17      143.79     41.36 o
  -5   4  12      419.69      401.84     13.67 o
  -4   4  12       14.68       36.61     13.95 o
  -3   4  12      153.91      161.43     16.76 o
  -2   4  12       36.03       35.12     13.10 o
  -1   4  12        4.49       21.82     13.61 o
   0   4  12      615.38      578.81     15.84 o
   1   4  12        8.52       19.01     14.68 o
   2   4  12       17.71       26.99     13.99 o
   3   4  12       19.71       29.74     15.46 o
   4   4  12       76.44       79.41     16.59 o
   5   4  12        0.06        6.12     16.34 o
 -15   5  12      143.41      126.93     26.62 o
 -14   5  12        0.52      -56.52     39.71 o
 -13   5  12       61.38       98.25     24.59 o
 -12   5  12        8.40       65.32     23.58 o
 -11   5  12      158.26      203.19     23.27 o
 -10   5  12        1.30       64.75     35.42 o
  -9   5  12      269.20      320.45     44.11 o
  -8   5  12      273.57      328.08     23.58 o
  -7   5  12      215.43      197.41     22.02 o
  -6   5  12        0.13      102.36     20.97 o
  -5   5  12      265.57      262.48     24.68 o
  -4   5  12       21.29       10.78     12.06 o
  -3   5  12        4.10       19.14     12.76 o
  -2   5  12      213.87      211.91     14.08 o
  -1   5  12        5.74       14.20     13.84 o
   0   5  12      398.81      419.94     27.62 o
   1   5  12      150.49      178.99     17.38 o
   2   5  12       42.83       49.47     14.10 o
   3   5  12      108.57      102.77     14.71 o
   4   5  12       19.94       30.41     15.80 o
 -14   6  12       40.70      -27.30     35.99 o
 -13   6  12      215.30      187.04     26.88 o
 -12   6  12       23.48       80.06     24.38 o
 -11   6  12       95.16      192.90     59.17 o
 -10   6  12      533.06      613.37     26.32 o
  -9   6  12      173.59      337.59     99.04 o
  -8   6  12      296.45      377.54     23.98 o
  -7   6  12       95.29       91.69     22.37 o
  -6   6  12        0.95        0.38     21.39 o
  -5   6  12       24.85      172.44     33.37 o
  -4   6  12      376.07      361.76     38.98 o
  -3   6  12        1.58        3.10     10.94 o
  -2   6  12       26.81       38.77     12.49 o
  -1   6  12        0.74        3.60     14.17 o
   0   6  12       10.64       39.57     14.96 o
   1   6  12      644.14      617.26     17.41 o
   2   6  12      103.00      109.92     19.11 o
 -12   7  12        0.01       -8.52     29.84 o
 -11   7  12        8.02       60.72     25.30 o
 -10   7  12       86.40      162.83     26.93 o
  -9   7  12        2.61       77.05     27.65 o
  -8   7  12      192.14      493.84     89.36 o
  -7   7  12      701.41      832.89     36.69 o
  -6   7  12      260.09      264.25     23.65 o
  -5   7  12        0.07        6.33     21.99 o
  -4   7  12        6.57       34.89     22.04 o
  -3   7  12       81.33      102.79     15.08 o
  -2   7  12       15.17       35.34     17.64 o
  -1   7  12      202.73      200.81     14.00 o
   0   7  12        0.71       16.98     13.72 o
  -7   8  12      338.65      360.20     67.89 o
  -6   8  12        0.03       24.09     22.86 o
  -5   8  12       45.54       42.06     22.86 o
 -17   1  13        2.11        2.94     14.63 o
 -16   1  13       49.53       21.82     14.55 o
 -15   1  13        2.49       -3.65     13.92 o
 -14   1  13       72.43       63.31     13.74 o
 -13   1  13      250.90      272.47     13.77 o
 -12   1  13       12.07       15.81     11.98 o
 -11   1  13       21.74       35.93     10.66 o
 -10   1  13       82.60       65.54     10.64 o
  -9   1  13       12.73       90.86     21.60 o
  -8   1  13      380.37      352.73     13.17 o
  -7   1  13       98.00      106.14     10.24 o
  -6   1  13        5.09       62.56     11.62 o
  -5   1  13      175.51      184.89     12.15 o
  -4   1  13       88.13       78.90     13.34 o
  -3   1  13       12.58       24.34     13.20 o
  -2   1  13       88.22       88.35     16.34 o
  -1   1  13      106.77      108.37     16.92 o
   0   1  13      494.95      523.72     19.00 o
   1   1  13      226.86      197.13     16.98 o
   2   1  13        0.01        7.93     22.38 o
   3   1  13        1.86       17.36     20.39 o
   4   1  13       70.43       72.11     17.27 o
   5   1  13       67.13       82.04     17.38 o
 -17   2  13        6.84       12.11     23.07 o
 -16   2  13        2.32       10.92     22.06 o
 -15   2  13       72.28       45.13     21.81 o
 -14   2  13        0.00        7.98     22.82 o
 -13   2  13        0.89       13.61     17.59 o
 -12   2  13      135.38      185.44     16.05 o
 -11   2  13      235.99      236.08     15.70 o
 -10   2  13       33.92       74.90     26.48 o
  -9   2  13      368.05      289.18     13.63 o
  -8   2  13       10.53        4.48     12.42 o
  -7   2  13       28.63       45.57     11.12 o
  -6   2  13       75.07       76.03     11.52 o
  -5   2  13        3.60       22.09     14.16 o
  -4   2  13       64.02       85.67     13.60 o
  -3   2  13      364.64      336.22     18.53 o
  -2   2  13      280.78      265.08     14.67 o
  -1   2  13       60.25       72.78     13.84 o
   0   2  13        3.45       12.59     19.24 o
   1   2  13        5.72       11.84     15.71 o
   2   2  13       85.77       94.40     16.46 o
   3   2  13      174.58      202.14     17.66 o
   4   2  13        4.11       13.95     16.83 o
 -16   3  13        1.14       13.75     24.07 o
 -15   3  13      260.99      237.13     36.94 o
 -14   3  13      244.46      245.60     23.88 o
 -13   3  13        9.64       68.54     22.19 o
 -12   3  13      275.33      331.56     22.63 o
 -11   3  13       45.77       67.46     21.23 o
 -10   3  13        0.12       54.27     37.92 o
  -9   3  13      184.58      173.14     15.36 o
  -8   3  13        8.77        9.50     11.03 o
  -7   3  13        0.72      153.70     10.83 o
  -6   3  13      347.64      380.42     14.01 o
  -5   3  13      121.94      118.02     14.79 o
  -4   3  13       61.26       62.14     15.01 o
  -3   3  13       77.43       71.92     13.96 o
  -2   3  13       40.74       53.96     13.59 o
  -1   3  13       43.89       64.21     13.68 o
   0   3  13      118.01      135.36     14.26 o
   1   3  13        2.45       18.53     15.86 o
   2   3  13       63.79       73.48     16.44 o
   3   3  13      163.69      183.99     17.30 o
   4   3  13       16.15       12.58     16.32 o
 -15   4  13       12.75       27.28     24.86 o
 -14   4  13      556.56      568.45     56.34 o
 -13   4  13     1200.90     1216.14     29.17 o
 -12   4  13        0.53       27.41     22.81 o
 -11   4  13        2.02       13.67     21.83 o
 -10   4  13        2.25        6.50     21.97 o
  -9   4  13       57.20       57.97     22.02 o
  -8   4  13       62.50       46.35     21.37 o
  -7   4  13       22.31       19.61     13.41 o
  -6   4  13        0.65        9.43     12.44 o
  -5   4  13        0.02       82.38     16.77 o
  -4   4  13      513.27      487.38     19.58 o
  -3   4  13       83.60       72.95     17.11 o
  -2   4  13      138.02      130.15     18.21 o
  -1   4  13       68.55      110.67     19.50 o
   0   4  13      500.32      513.15     16.11 o
   1   4  13       25.94       40.99     14.21 o
   2   4  13        3.29       21.05     16.03 o
   3   4  13       13.29       23.00     16.02 o
 -14   5  13       11.42       51.46     24.99 o
 -13   5  13      134.92      158.24     24.80 o
 -12   5  13       67.56      110.70     35.66 o
 -11   5  13       95.74      101.64     32.19 o
 -10   5  13       62.06       71.97     22.82 o
  -9   5  13       95.04      103.39     23.28 o
  -8   5  13       62.57       52.72     22.17 o
  -7   5  13       44.57       38.46     21.96 o
  -6   5  13        1.36       89.65     21.74 o
  -5   5  13      245.64      226.92     14.43 o
  -4   5  13      111.55       90.79     14.62 o
  -3   5  13        3.84       35.40     15.06 o
  -2   5  13      191.93      200.08     18.93 o
  -1   5  13      301.61      270.08     19.31 o
   0   5  13       88.25       88.87     18.36 o
   1   5  13       92.25      100.03     15.00 o
 -12   6  13      100.91      177.29     47.50 o
 -11   6  13      359.34      372.94     25.28 o
 -10   6  13        1.20       56.27     23.44 o
  -9   6  13       21.59       42.98     23.49 o
  -8   6  13       25.10       45.02     23.05 o
  -7   6  13       96.62       86.89     23.01 o
  -6   6  13        0.89       77.82     48.01 o
  -5   6  13      217.33      184.34     24.62 o
  -4   6  13       27.30      158.47     83.10 o
  -3   6  13      479.84      456.22     18.98 o
  -2   6  13      196.56      195.04     16.41 o
  -1   6  13        7.49        2.63     15.80 o
  -8   7  13       41.52       33.77     23.86 o
  -7   7  13        3.64       31.52     23.83 o
  -6   7  13       58.60       64.35     23.62 o
  -5   7  13       18.83       10.31     22.50 o
  -4   7  13       40.29       44.50     19.25 o
 -16   0  14      546.07      519.72     23.51 o
 -15   0  14       71.73       88.99     20.10 o
 -14   0  14      410.80      422.44     44.47 o
 -13   0  14       81.43      183.48     16.69 o
 -12   0  14     1738.20     1505.52     89.34 o
 -11   0  14       32.04      152.33     69.96 o
 -10   0  14      525.95      536.25     19.59 o
  -9   0  14        2.07       27.72     32.97 o
  -8   0  14      163.26      447.29     19.26 o
  -7   0  14     1048.79     1172.81     72.74 o
  -6   0  14      506.11      400.31     18.93 o
  -5   0  14       13.51       19.60     21.85 o
  -4   0  14        3.30       56.85     22.84 o
  -3   0  14      242.80      297.26     25.50 o
  -2   0  14      126.00      148.50     24.58 o
  -1   0  14      501.98      526.22     27.94 o
   0   0  14       50.32       94.97     24.56 o
   1   0  14       56.92       51.50     23.83 o
   2   0  14      194.03      195.59     26.66 o
 -16   1  14        8.65        4.65     14.53 o
 -15   1  14      130.79      107.01     17.12 o
 -14   1  14       13.76       51.42     16.46 o
 -13   1  14      821.29      759.97     20.52 o
 -12   1  14        0.68       13.45     12.90 o
 -11   1  14       49.75       41.44     10.95 o
 -10   1  14      114.59      144.93     18.21 o
  -9   1  14      289.32      227.01     12.80 o
  -8   1  14        0.79       13.46     12.03 o
  -7   1  14       10.76      106.53     12.09 o
  -6   1  14      231.92      216.69     13.50 o
  -5   1  14       40.51       55.57     12.12 o
  -4   1  14      110.83      114.58     14.00 o
  -3   1  14        2.99       11.54     16.09 o
  -2   1  14      163.31      145.57     17.28 o
  -1   1  14       68.33       82.11     17.29 o
   0   1  14      362.50      331.99     18.92 o
   1   1  14       39.36       25.14     16.86 o
   2   1  14       23.81       33.06     16.56 o
 -15   2  14      184.11      155.46     22.53 o
 -14   2  14       15.25       33.66     29.33 o
 -13   2  14      196.89      191.67     21.58 o
 -12   2  14        7.86        9.66     15.34 o
 -11   2  14       21.67       33.32     13.29 o
 -10   2  14        1.86       17.93     13.19 o
  -9   2  14      122.39      140.58     15.28 o
  -8   2  14      158.70      131.82     14.94 o
  -7   2  14        5.76       24.09     11.51 o
  -6   2  14       26.91       82.77     12.01 o
  -5   2  14      218.77      222.73     15.60 o
  -4   2  14       30.77       31.44     13.96 o
  -3   2  14        4.91       13.76     13.78 o
  -2   2  14        2.96       11.09     14.09 o
  -1   2  14      139.07      125.83     17.25 o
   0   2  14        8.31       15.03     16.33 o
   1   2  14       11.25       20.16     16.07 o
   2   2  14       12.52       16.73     16.44 o
 -15   3  14       25.25       72.47     23.49 o
 -14   3  14      568.07      605.28     25.88 o
 -13   3  14      508.61      573.77     24.62 o
 -12   3  14       69.26       63.89     21.93 o
 -11   3  14       31.80       31.95     21.52 o
 -10   3  14        0.03       14.96     21.24 o
  -9   3  14       41.12       44.82     17.27 o
  -8   3  14        2.83       33.72     12.35 o
  -7   3  14       41.17      100.39     11.97 o
  -6   3  14      134.42      258.60     13.83 o
  -5   3  14      460.15      476.00     20.65 o
  -4   3  14      124.52      169.47     15.87 o
  -3   3  14       75.81      101.24     14.26 o
  -2   3  14       34.56       50.84     14.57 o
  -1   3  14       28.07       50.54     14.35 o
   0   3  14       20.95       60.69     16.34 o
   1   3  14       34.62       74.55     16.24 o
 -14   4  14      312.75      380.30     25.14 o
 -13   4  14        1.66       67.78     23.73 o
 -12   4  14      266.53      304.95     24.57 o
 -11   4  14       29.31       84.02     26.34 o
 -10   4  14      185.94      293.06     59.70 o
  -9   4  14      214.49      237.66     23.70 o
  -8   4  14       84.14      121.60     18.40 o
  -7   4  14      139.03      183.00     26.62 o
  -6   4  14      120.97      268.47     17.89 o
  -5   4  14      480.39      382.96     19.13 o
  -4   4  14       12.96        5.34     15.81 o
  -3   4  14       10.93       18.23     16.26 o
  -2   4  14       86.72      131.70     18.42 o
  -1   4  14      208.34      208.73     15.38 o
   0   4  14      460.51      462.08     16.65 o
 -12   5  14      444.25      430.29     26.37 o
 -11   5  14       53.01       82.25     23.52 o
 -10   5  14      143.25      100.90     23.74 o
  -9   5  14       76.25       38.38     23.35 o
  -8   5  14        0.04        5.49     22.98 o
  -7   5  14      103.16       66.89     18.95 o
  -6   5  14       10.66       17.13     18.22 o
  -5   5  14       19.49       16.72     23.26 o
  -4   5  14        5.36       18.87     15.90 o
  -3   5  14      116.75      134.27     16.31 o
  -2   5  14       95.15      112.96     16.57 o
  -8   6  14      291.25      304.20     25.74 o
  -7   6  14        5.03        5.44     23.50 o
  -6   6  14        5.36        2.35     19.54 o
 -14   1  15        1.31       41.98     14.03 o
 -13   1  15      284.15      277.51     14.43 o
 -12   1  15       44.29       45.40     15.05 o
 -11   1  15       54.54       58.20     12.70 o
 -10   1  15        7.19        7.84     12.58 o
  -9   1  15       16.90       14.10     14.75 o
  -8   1  15       40.55      166.98     15.03 o
  -7   1  15      378.78      344.27     18.39 o
  -6   1  15        0.01       10.51     12.26 o
  -5   1  15       49.58       47.57     12.54 o
  -4   1  15        4.09       23.91     15.87 o
  -3   1  15       12.79       21.16     16.64 o
  -2   1  15        5.35       18.41     25.34 o
  -1   1  15       50.52       63.67     17.64 o
 -13   2  15       34.29       56.03     17.63 o
 -12   2  15      175.97      180.83     17.80 o
 -11   2  15       88.28      154.11     19.18 o
 -10   2  15      308.67      277.90     16.19 o
  -9   2  15        2.05        7.63     14.96 o
  -8   2  15       30.71      145.32     15.27 o
  -7   2  15      300.32      317.74     27.11 o
  -6   2  15      146.79      123.81     12.26 o
  -5   2  15        3.79        5.57     15.14 o
  -4   2  15       22.49       32.73     14.42 o
  -3   2  15        0.83       11.08     14.18 o
  -2   2  15       11.30       33.69     22.39 o
  -1   2  15      258.09      246.24     18.43 o
 -12   3  15      284.68      265.29     23.71 o
 -11   3  15        0.31       10.34     17.97 o
 -10   3  15       37.50       33.35     17.96 o
  -9   3  15       13.62        8.49     23.71 o
  -8   3  15        0.03      241.66     15.64 o
  -7   3  15      576.97      526.48     19.76 o
  -6   3  15       85.05      132.41     16.23 o
  -5   3  15      137.33      131.81     16.56 o
  -4   3  15       59.86       56.26     16.29 o
  -3   3  15        0.54       17.26     18.81 o
  -2   3  15        1.71       22.42     14.90 o
 -11   4  15       40.78       24.88     22.99 o
 -10   4  15        6.11       11.47     19.01 o
  -9   4  15        0.11      119.03     19.37 o
  -8   4  15      368.53      376.87     41.61 o
  -7   4  15      228.88      308.91     35.79 o
  -6   4  15      202.41      168.87     26.63 o
  -5   4  15        0.05       35.68     16.22 o
  -4   4  15       72.94       77.43     16.94 o
 -11   0  16       24.41       23.10     18.34 o
 -10   0  16        3.69       33.13     18.80 o
  -9   0  16       94.57      120.91     23.49 o
  -8   0  16        0.75      393.49     20.45 o
  -7   0  16      935.00      879.90     31.92 o
  -6   0  16       13.98       55.97     18.24 o
  -5   0  16       61.02       56.90     17.64 o
 -10   1  16       11.41       36.92     16.15 o
  -9   1  16      199.88      154.93     15.40 o
  -8   1  16       11.49       18.71     14.95 o
  -7   1  16        0.02       96.39     13.12 o
  -6   1  16      189.28      212.75     17.10 o
  -5   1  16       66.14       59.11     15.20 o
  -9   2  16       39.12       38.96     21.61 o
  -8   2  16       30.96      126.64     25.57 o
  -7   2  16      214.32      228.48     18.13 o
 
